# Supplementary material for: AI‐Augmented Hematological Signatures for Equitable Detection of Hereditary Hemolytic Anemia Carriers: A Global Systematic Review and Meta‐Analysis
Source: Hum Mutat. 2026 Jun 27;2026:9405486. doi: 10.1155/humu/9405486 (PMC13309745; doi:10.1155/humu/9405486)
Supplement: Supplementary file 1 — Supporting Information 1 File S0: README file. [file HUMU-2026-9405486-s011.txt]

File S0: README File
AI-Augmented Hematological Signatures for Equitable Detection of Hereditary Hemolytic Anemia Carriers:
A Global Systematic Review and Meta-Analysis
OVERVIEW
This README file provides a comprehensive guide to the supplementary materials for the systematic review and meta-analysis entitled:
"AI-Augmented Hematological Signatures for Equitable Detection of Hereditary Hemolytic Anemia Carriers: A Global Systematic Review and Meta-Analysis"
Corresponding Author: Naif Taleb Ali (n.taleb@ust.edu)
Date: 15 December 2025
Version: 2.0
CITATION
When using these supplementary materials, please cite:
Ali NT, Abdullah RS, Mehdi MAH, et al. AI-Augmented Hematological Signatures for Equitable Detection of Hereditary Hemolytic Anemia Carriers: A Global Systematic Review and Meta-Analysis. Human Mutation. 2025 [Under Review].
SUPPLEMENTARY MATERIALS INDEX
COMPLETE LIST OF FILES
File Number
File Name
Description
Format

S0
README File
This document - Overview and guide to all supplementary materials
.txt

S1
PRISMA 2020 and STARD 2015 Checklists
Completed reporting checklists for systematic reviews and diagnostic accuracy studies
.docx

S2
Complete Search Strategies for All Databases
Full search syntax for all databases (PubMed, Embase, Scopus, etc.)
.docx

S3
Full QUADAS-2 Risk of Bias Assessments
Detailed risk of bias assessments for all 85 included studies
.csv

S4
Raw Performance Metrics Dataset
Individual study performance data (Sensitivity, Specificity, AUC)
.csv

S5
R Analysis Code for Meta-analysis
Complete R scripts for statistical analysis and visualization
.R

S6
Sensitivity Analysis for Protocol Amendment
Results of sensitivity analyses following protocol amendments
.csv

S7
Algorithmic Bias Dataset
Performance metrics for African studies and HbS/HbC variants
.csv

S8
Classification of AI Model Types
Taxonomy and characteristics of AI models used in included studies
.docx

S9
Regional Cost Breakdown
Cost analysis by geographic region and resource setting
.csv

S10
Algorithmic Bias Audit & Fairness Certification
Comprehensive bias assessment and fairness certification report
.docx

S11
African Studies Sensitivity Analysis
Subgroup analysis focusing on African populations
.csv

S12
FAIR Data and Ethical Compliance Checklists
Compliance documentation for data sharing and ethical standards
.docx

S13
Full PROSPERO Protocol
Complete registered protocol (CRD420251072202)
.docx

S14
Visual Examples of AI-Interpreted Blood Smears
Annotated examples of AI analysis of blood smears
.docx

S15
Complete Python Code for AI Model Development
Python scripts for AI model training and validation
.py

S16
GRADE Assessment Details
Detailed certainty of evidence assessments
.docx

S17
Complete Raw Data (TP, FP, TN, FN)
Confusion matrix data for all 85 studies
.csv

S18
Ethics Statement for Studies in Conflict Zones
Ethical considerations for studies in Yemen, Somalia, Sudan
.docx

S19
Executive Summary for Health Policymakers
Policy-focused summary of findings and recommendations
.docx

S20
Impact Statement
Projected health, economic, and equity impacts
.docx

S21
Complete List of Excluded Studies
140 excluded studies with reasons for exclusion
.csv

S22
Aggregated Meta-analysis Data for Key Studies
Comprehensive dataset for meta-analysis and subgroup analyses
.csv

S23
Table of Included Studies Characteristics
Detailed characteristics of all 85 included studies
.csv

Figure S1
Summary Receiver Operating Characteristic (SROC) Curve
Visual representation of diagnostic accuracy
.png

Figure S2
Funnel Plot for Assessment of Publication Bias
Assessment of potential publication bias
.png

DATA STRUCTURE AND ORGANIZATION
Primary Data Files
File S4, S17, S22: Contain the core analytical data
File S22: Most comprehensive dataset including all variables for meta-analysis
File S17: Raw confusion matrix data (TP, FP, TN, FN)
File S4: Performance metrics only
Analysis Scripts
File S5: R scripts for statistical analysis (metafor, mada packages)
File S15: Python scripts for AI model development (scikit-learn, TensorFlow)
Both scripts are fully documented and reproducible
Methodological Documentation
File S1-S3, S12-S13: Reporting guidelines and protocol documentation
File S16: Evidence certainty assessments
File S18: Ethical considerations
Thematic Supplementary Files
File S8-S11, S14: Focus on AI models, bias, costs, and visual examples
File S19-S20: Policy and impact materials
File S21-S23: Study selection and characteristics
HOW TO USE THESE FILES
For Meta-analysis Reproduction
1. Start with File S22 (Aggregated Meta-analysis Data)
2. Use File S5 (R Analysis Code) for statistical analysis
3. Refer to File S16 (GRADE Assessment) for evidence interpretation
For Data Verification
1. Cross-reference File S4, S17, and S22 for data consistency
2. Use File S3 (QUADAS-2) for quality assessment
3. Consult File S21 for excluded studies
For AI Model Development
1. Use File S15 (Python Code) as starting point
2. Refer to File S8 (AI Model Classification) for model selection
3. Use File S10 (Bias Audit) for fairness considerations
For Policy Applications
1. Start with File S19 (Executive Summary)
2. Use File S20 (Impact Statement) for planning
3. Refer to File S9 (Cost Breakdown) for economic analysis
REPRODUCIBILITY INSTRUCTIONS
Software Requirements
R: Version 4.3.1 or higher
Python: Version 3.8 or higher
R Packages: metafor, mada, readr, dplyr, ggplot2
Python Packages: pandas, numpy, scikit-learn, matplotlib
