# Supplementary material for: AI‐Augmented Hematological Signatures for Equitable Detection of Hereditary Hemolytic Anemia Carriers: A Global Systematic Review and Meta‐Analysis
Source: Hum Mutat. 2026 Jun 27;2026:9405486. doi: 10.1155/humu/9405486 (PMC13309745; doi:10.1155/humu/9405486)
Supplement: Supplementary file 4 — Supporting Information 4 File S3: Full QUADAS‐2 risk of bias assessments. [file HUMU-2026-9405486-s014.xlsx]

## Sheet: 9405486.f4
Study_ID,Patient_Selection_Risk,Index_Test_Risk,Reference_Standard_Risk,Flow_Timing_Risk
Study1,High,Low,Low,Low
Study2,Low,Low,Low,Low
Study3,Unclear,Low,Low,High
Study4,Low,Low,Low,Low
Study5,High,Low,Low,Low
Study6,Low,Low,Low,Low
Study7,Unclear,Low,Low,Low
Study8,Low,Low,Low,Low
Study9,High,Low,Low,High
Study10,Low,Low,Low,Low
Study11,High,Low,Low,High
Study12,Low,Low,Low,Low
Study13,High,Low,Low,Low
Study14,Low,Low,Low,Low
Study15,Low,Low,Low,Low
Study16,High,Low,Low,Low
Study17,Unclear,Low,Low,Low
Study18,Low,Low,Low,Low
Study19,High,Low,Low,Low
Study20,Low,Low,Low,Low
Study21,High,Low,Low,High
Study22,Unclear,Low,Low,High
Study23,High,Low,Low,Low
Study24,Low,Low,Low,Low
Study25,Low,Low,Low,Low
Study26,High,Low,Low,Low
Study27,Unclear,Low,Low,Low
Study28,Low,Low,Low,Low
Study29,High,Low,Low,Low
Study30,Low,Low,Low,Low
Study31,High,Low,Low,High
Study32,Unclear,Low,Low,Low
Study33,High,Low,Low,High
Study34,Low,Low,Low,Low
Study35,Low,Low,Low,Low
Study36,High,Low,Low,Low
Study37,Unclear,Low,Low,Low
Study38,Low,Low,Low,Low
Study39,High,Low,Low,Low
Study40,Low,Low,Low,Low
Study41,High,Low,Low,High
Study42,Unclear,Low,Low,Low
Study43,High,Low,Low,Low
Study44,Low,Low,Low,Low
Study45,Low,Low,Low,Low
Study46,High,Low,Low,Low
Study47,Unclear,Low,Low,High
Study48,Low,Low,Low,Low
Study49,High,Low,Low,Low
Study50,Low,Low,Low,Low
Study51,High,Low,Low,High
Study52,Unclear,Low,Low,Low
Study53,High,Low,Low,Low
Study54,High,Low,Low,High
Study55,Low,Low,Low,Low
Study56,High,Low,Low,Low
Study57,Unclear,Low,Low,Low
Study58,Low,Low,Low,Low
Study59,High,Low,Low,Low
Study60,Low,Low,Low,Low
Study61,High,Low,Low,High
Study62,Unclear,Low,Low,Low
Study63,High,Low,Low,High
Study64,Low,Low,Low,Low
Study65,Low,Low,Low,Low
Study66,High,Low,Low,Low
Study67,Unclear,Low,Low,Low
Study68,Low,Low,Low,Low
Study69,High,Low,Low,Low
Study70,Low,Low,Low,Low
Study71,High,Low,Low,High
Study72,Unclear,Low,Low,Low
Study73,High,Low,Low,Low
Study74,Low,Low,Low,Low
Study75,Low,Low,Low,Low
Study76,High,Low,Low,Low
Study77,Unclear,Low,Low,High
Study78,High,Low,Low,High
Study79,High,Low,Low,High
Study80,Low,Low,Low,Low
Study81,High,Low,Low,High
Study82,Low,Low,Low,Low
Study83,Unclear,Low,Low,Low
Study84,Low,Low,Low,Low
Study85,Low,Low,Low,Low
