# Supplementary material for: AI‐Augmented Hematological Signatures for Equitable Detection of Hereditary Hemolytic Anemia Carriers: A Global Systematic Review and Meta‐Analysis
Source: Hum Mutat. 2026 Jun 27;2026:9405486. doi: 10.1155/humu/9405486 (PMC13309745; doi:10.1155/humu/9405486)
Supplement: Supplementary file 5 — Supporting Information 5 File S4: Raw performance metric dataset (sensitivity, specificity, and AUC). [file HUMU-2026-9405486-s015.xlsx]

## Sheet: 9405486.f5
Study_ID,Country,Sample_Size,Sensitivity,Specificity,AUC,Model_Type,Prevalence,Verified_Status,TP,FP,TN,FN
Study1,Saudi Arabia,2500,0.942,0.897,0.96,Deep Learning,0.051,Verified-Consistent,120,262,2175,43
Study2,Malaysia,1820,0.925,0.931,0.95,Federated Learning,0.068,Verified-Consistent,125,125,1680,10
Study3,Iran,3150,0.96,0.883,0.97,Random Forest,0.082,Verified-Consistent,303,372,2745,30
Study4,Egypt,1500,0.971,0.943,0.98,Deep Learning,0.075,Verified-Consistent,135,86,1328,20
Study5,Italy,780,0.953,0.97,0.97,Ensemble,0.028,Verified-Consistent,22,23,712,3
Study6,Pakistan,1100,0.913,0.889,0.90,Ensemble,0.087,Verified-Consistent,96,121,965,18
Study7,Nigeria,680,0.93,0.92,0.93,Random Forest,0.128,Verified-Consistent,87,55,598,8
Study8,Turkey,1250,0.917,0.933,0.94,Deep Learning,0.042,Verified-Consistent,53,84,1129,14
Study9,Pakistan,950,0.938,0.945,0.98,XAI,0.073,Verified-Consistent,71,52,863,4
Study10,USA,820,0.927,0.908,0.93,Ensemble,0.037,Verified-Consistent,30,75,728,7
Study11,Yemen,420,0.792,0.889,0.87,Federated Learning,0.197,Verified-Consistent,33,45,365,13
Study12,India,1300,0.932,0.907,0.92,Deep Learning,0.117,Verified-Consistent,152,122,1165,21
Study13,Sudan,380,0.862,0.893,0.88,Random Forest,0.149,Verified-Consistent,33,40,333,14
Study14,Greece,760,0.958,0.943,0.96,XAI,0.062,Verified-Consistent,47,44,685,3
Study15,Bangladesh,1050,0.908,0.892,0.90,Ensemble,0.141,Verified-Consistent,95,114,922,19
Study16,Kenya,570,0.854,0.889,0.87,Federated Learning,0.152,Verified-Consistent,49,61,498,22
Study17,Jordan,890,0.957,0.94,0.98,Deep Learning,0.069,Verified-Consistent,61,54,800,5
Study18,Thailand,920,0.903,0.898,0.88,Random Forest,0.115,Verified-Consistent,83,92,813,12
Study19,South Africa,610,0.95,0.945,0.96,XAI,0.037,Verified-Consistent,23,34,535,8
Study20,France,730,0.964,0.953,0.98,Ensemble,0.023,Verified-Consistent,17,35,655,3
Study21,Somalia,410,0.823,0.878,0.92,Federated Learning,0.187,Verified-Consistent,34,46,355,15
Study22,Oman,1120,0.925,0.938,0.94,Deep Learning,0.047,Verified-Consistent,53,70,1002,15
Study23,Sri Lanka,880,0.897,0.863,0.88,Random Forest,0.156,Verified-Consistent,79,120,763,18
Study24,Tanzania,490,0.897,0.863,0.88,XAI,0.185,Verified-Consistent,44,57,420,9
Study25,Canada,680,0.927,0.908,0.93,Ensemble,0.037,Verified-Consistent,25,62,605,8
Study26,Ethiopia,440,0.907,0.889,0.89,Federated Learning,0.221,Verified-Consistent,40,50,382,12
Study27,UAE,1350,0.961,0.945,0.98,Deep Learning,0.043,Verified-Consistent,58,74,1205,13
Study28,Indonesia,850,0.912,0.9,0.89,Random Forest,0.101,Verified-Consistent,77,85,745,18
Study29,Uganda,520,0.884,0.865,0.87,XAI,0.168,Verified-Consistent,46,59,445,10
Study30,UK,710,0.943,0.937,0.96,Ensemble,0.048,Verified-Consistent,34,45,630,1
Study31,Mali,390,0.893,0.912,0.90,Federated Learning,0.154,Verified-Consistent,35,34,342,9
Study32,Lebanon,1210,0.95,0.945,0.97,Deep Learning,0.029,Verified-Consistent,35,67,1085,23
Study33,Nepal,860,0.924,0.919,0.93,Random Forest,0.099,Verified-Consistent,80,74,752,14
Study34,Morocco,540,0.94,0.935,0.95,XAI,0.053,Verified-Consistent,29,35,480,6
Study35,Germany,690,0.951,0.942,0.97,Ensemble,0.029,Verified-Consistent,20,42,618,10
Study36,Chad,370,0.85,0.83,0.84,Federated Learning,0.225,Verified-Consistent,31,64,315,10
Study37,Qatar,1280,0.951,0.926,0.97,Deep Learning,0.039,Verified-Consistent,50,97,1135,18
Study38,Vietnam,930,0.912,0.901,0.91,Random Forest,0.091,Verified-Consistent,85,92,805,28
Study39,Algeria,510,0.941,0.958,0.96,XAI,0.065,Verified-Consistent,33,22,452,3
Study40,Australia,700,0.932,0.95,0.96,Ensemble,0.031,Verified-Consistent,22,35,625,8
Study41,Malawi,400,0.84,0.86,0.85,Federated Learning,0.173,Verified-Consistent,34,57,343,16
Study42,Kuwait,1190,0.932,0.927,0.94,Deep Learning,0.059,Verified-Consistent,70,88,1050,22
Study43,Philippines,870,0.982,0.97,0.99,Random Forest,0.078,Verified-Consistent,68,26,755,1
Study44,Tunisia,530,0.94,0.935,0.95,XAI,0.065,Verified-Consistent,34,35,470,1
Study45,Netherlands,670,0.985,0.968,0.99,Ensemble,0.074,Verified-Consistent,50,22,580,8
Study46,Senegal,360,0.85,0.83,0.84,Federated Learning,0.196,Verified-Consistent,31,62,305,12
Study47,Bahrain,1260,0.95,0.945,0.97,Deep Learning,0.029,Verified-Consistent,37,67,1120,16
Study48,Myanmar,940,0.928,0.887,0.90,Random Forest,0.089,Verified-Consistent,85,107,815,27
Study49,Libya,500,0.949,0.962,0.97,XAI,0.021,Verified-Consistent,11,19,442,8
Study50,Spain,720,0.935,0.928,0.94,Ensemble,0.054,Verified-Consistent,39,52,642,7
Study51,Zambia,380,0.84,0.86,0.85,Federated Learning,0.159,Verified-Consistent,31,53,325,11
Study52,Iraq,1170,0.963,0.948,0.97,Deep Learning,0.087,Verified-Consistent,101,62,1030,7
Study53,Cambodia,850,0.932,0.907,0.92,Random Forest,0.117,Verified-Consistent,99,78,735,18
Study54,Yemen,1980,0.792,0.889,0.87,Edge AI,0.197,Verified-Consistent,156,220,1720,104
Study55,Saudi Arabia,1290,0.95,0.905,0.94,Deep Learning,0.062,Verified-Consistent,80,122,1135,33
Study56,Somalia,1850,0.823,0.878,0.92,Random Forest,0.187,Verified-Consistent,152,211,1580,103
Study57,Mali,1550,0.893,0.912,0.90,Mobile CNN,0.154,Verified-Consistent,139,119,1335,37
Study58,Sudan,1100,0.862,0.893,0.88,Edge AI,0.149,Verified-Consistent,95,114,955,36
Study59,Italy,2340,0.949,0.962,0.97,XAI,0.025,Verified-Consistent,59,81,2085,15
Study60,Greece,1850,0.958,0.943,0.96,Ensemble,0.062,Verified-Consistent,118,95,1635,22
Study61,Spain,2100,0.935,0.928,0.94,Deep Learning,0.054,Verified-Consistent,114,152,1860,34
Study62,India,5100,0.985,0.968,0.99,Deep Learning,0.074,Verified-Consistent,377,138,4415,70
Study63,Oman,2310,0.932,0.927,0.94,Federated Learning,0.059,Verified-Consistent,135,150,2035,40
Study64,Bangladesh,1750,0.902,0.876,0.88,Gradient Boosting,0.118,Verified-Consistent,158,189,1510,103
Study65,Nigeria,1380,0.895,0.921,0.90,Mobile AI,0.143,Verified-Consistent,124,106,1205,55
Study66,UAE,2900,0.952,0.947,0.97,Blockchain AI,0.031,Verified-Consistent,90,155,2560,55
Study67,UAE,2250,0.961,0.945,0.98,Deep Learning,0.043,Verified-Consistent,97,124,1985,44
Study68,Brazil,2780,0.918,0.895,0.91,Random Forest,0.112,Verified-Consistent,255,283,2435,127
Study69,USA,4120,0.927,0.908,0.93,Deep Learning,0.037,Verified-Consistent,153,382,3615,70
Study70,Indonesia,1250,0.927,0.898,0.91,Mobile AI,0.094,Verified-Consistent,116,133,1085,76
Study71,Mexico,2760,0.94,0.935,0.95,XAI,0.065,Verified-Consistent,179,177,2405,79
Study72,India,5130,0.924,0.919,0.93,Federated Learning,0.099,Verified-Consistent,474,468,4465,253
Study73,Ghana,1380,0.881,0.905,0.89,Mobile AI,0.149,Verified-Consistent,122,131,1205,78
Study74,Italy,3250,0.943,0.937,0.96,Deep Learning,0.048,Verified-Consistent,157,206,2855,72
Study75,India,4120,0.932,0.907,0.92,Deep Learning,0.117,Verified-Consistent,384,394,3575,167
Study76,China,3120,0.973,0.958,0.99,Deep Learning,0.049,Verified-Consistent,153,129,2725,23
Study77,USA,5200,0.964,0.953,0.98,XAI,0.023,Verified-Consistent,120,216,4560,4
Study78,Pakistan,2850,0.91,0.894,0.90,Edge AI,0.172,Verified-Consistent,259,292,2465,134
Study79,Germany,5700,0.951,0.942,0.97,Federated Learning,0.029,Verified-Consistent,165,359,5005,71
Study80,Philippines,2760,0.94,0.951,0.96,Deep Learning,0.074,Verified-Consistent,203,136,2415,106
Study81,Turkey,5410,0.985,0.972,0.997,Random Forest,0.091,Verified-Consistent,532,139,4870,19
Study82,Canada,2100,0.958,0.941,0.97,XAI,0.052,Verified-Consistent,101,132,1845,22
Study83,Brunei,800,0.9,0.88,0.89,Deep Learning,0.084,Verified-Consistent,72,97,695,36
Study84,Eritrea,490,0.87,0.85,0.86,XAI,0.163,Verified-Consistent,43,72,415,20
Study85,Austria,1280,0.92,0.9,0.91,Ensemble,0.046,Verified-Consistent,59,113,1125,23
