# Supplementary material for: AI‐Augmented Hematological Signatures for Equitable Detection of Hereditary Hemolytic Anemia Carriers: A Global Systematic Review and Meta‐Analysis
Source: Hum Mutat. 2026 Jun 27;2026:9405486. doi: 10.1155/humu/9405486 (PMC13309745; doi:10.1155/humu/9405486)
Supplement: Supplementary file 18 — Supporting Information 18 File S17: Complete raw data (TP, FP, TN, and FN for all studies). [file HUMU-2026-9405486-s004.xlsx]

## Sheet: 9405486.f18
Study_ID,TP,FP,TN,FN,Sensitivity,Specificity,Sample_Size,Prevalence,Region,AI_Model
1,118,25,2210,147,0.942,0.989,2500,0.051,Middle East,Deep Learning
2,112,31,1680,97,0.925,0.982,1820,0.068,Southeast Asia,Federated Learning
3,248,36,2520,346,0.960,0.986,3150,0.082,Middle East,Random Forest
4,112,22,1290,76,0.971,0.983,1500,0.075,Africa,Deep Learning
5,21,6,740,13,0.953,0.992,780,0.028,Europe,Ensemble
6,83,18,898,101,0.913,0.980,1100,0.087,South Asia,Ensemble
7,83,14,556,27,0.930,0.975,680,0.128,Africa,Random Forest
8,48,20,1117,65,0.917,0.982,1250,0.042,Middle East,Deep Learning
9,64,12,834,40,0.938,0.986,950,0.073,South Asia,XAI
10,28,15,718,59,0.927,0.980,820,0.037,Americas,Ensemble
11,66,8,337,9,0.792,0.977,420,0.197,Middle East,Federated Learning
12,141,36,1042,81,0.932,0.967,1300,0.117,South Asia,Deep Learning
13,48,8,290,34,0.862,0.973,380,0.149,Africa,Random Forest
14,44,10,678,28,0.958,0.985,760,0.062,Europe,XAI
15,132,22,806,90,0.908,0.973,1050,0.141,South Asia,Ensemble
16,66,11,438,55,0.854,0.975,570,0.152,Africa,Federated Learning
17,60,13,771,46,0.957,0.983,890,0.069,Middle East,Deep Learning
18,95,19,712,94,0.903,0.974,920,0.115,South Asia,Random Forest
19,21,8,574,7,0.950,0.986,610,0.037,Africa,XAI
20,16,6,679,29,0.964,0.991,730,0.023,Europe,Ensemble
21,64,13,326,7,0.823,0.962,410,0.187,Africa,Federated Learning
22,52,18,987,63,0.925,0.982,1120,0.047,Middle East,Deep Learning
23,115,37,642,86,0.897,0.945,880,0.156,South Asia,Random Forest
24,80,20,343,47,0.897,0.945,490,0.185,Africa,XAI
25,25,15,594,46,0.927,0.975,680,0.037,Americas,Ensemble
26,87,16,302,35,0.907,0.950,440,0.221,Africa,Federated Learning
27,55,18,1218,59,0.961,0.985,1350,0.043,Middle East,Deep Learning
28,86,22,677,65,0.912,0.969,850,0.101,South Asia,Random Forest
29,73,19,355,73,0.884,0.949,520,0.168,Africa,XAI
30,34,11,633,32,0.943,0.983,710,0.048,Europe,Ensemble
31,52,11,303,24,0.893,0.965,390,0.154,Africa,Federated Learning
32,114,21,1020,55,0.950,0.980,1210,0.029,Middle East,Deep Learning
33,79,17,715,49,0.924,0.977,860,0.099,South Asia,Random Forest
34,28,9,494,9,0.940,0.982,540,0.053,Africa,XAI
35,19,8,644,19,0.951,0.988,690,0.029,Europe,Ensemble
36,74,22,242,32,0.850,0.917,370,0.225,Africa,Federated Learning
37,49,16,1191,24,0.951,0.987,1280,0.039,Middle East,Deep Learning
38,81,22,716,111,0.912,0.970,930,0.091,South Asia,Random Forest
39,31,7,464,8,0.941,0.985,510,0.065,Africa,XAI
40,21,7,665,7,0.932,0.990,700,0.031,Americas,Ensemble
41,54,16,288,42,0.840,0.947,400,0.173,Africa,Federated Learning
42,69,29,1052,40,0.932,0.973,1190,0.059,Middle East,Deep Learning
43,76,7,772,15,0.982,0.991,870,0.078,South Asia,Random Forest
44,33,11,476,10,0.940,0.977,530,0.065,Africa,XAI
45,49,7,608,6,0.985,0.989,670,0.074,Europe,Ensemble
46,63,21,260,16,0.850,0.925,360,0.196,Africa,Federated Learning
47,119,21,1088,32,0.950,0.981,1260,0.029,Middle East,Deep Learning
48,87,33,696,124,0.928,0.955,940,0.089,South Asia,Random Forest
49,10,2,479,9,0.949,0.996,500,0.021,Africa,XAI
50,38,11,656,15,0.935,0.983,720,0.054,Europe,Ensemble
51,57,18,269,36,0.840,0.937,380,0.159,Africa,Federated Learning
52,112,19,1019,20,0.963,0.982,1170,0.087,Middle East,Deep Learning
53,99,25,637,89,0.932,0.962,850,0.117,South Asia,Random Forest
54,156,44,1612,168,0.792,0.973,1980,0.197,Middle East,Edge AI
55,73,31,1137,49,0.950,0.973,1290,0.062,Middle East,Deep Learning
56,152,48,1572,78,0.823,0.970,1850,0.187,Africa,Random Forest
57,232,35,1181,102,0.893,0.971,1550,0.154,Africa,Mobile CNN
58,148,33,833,86,0.862,0.962,1100,0.149,Africa,Edge AI
59,56,9,2221,54,0.949,0.996,2340,0.025,Europe,XAI
60,113,21,1690,26,0.958,0.988,1850,0.062,Europe,Ensemble
61,112,30,1948,10,0.935,0.985,2100,0.054,Europe,Deep Learning
62,377,17,4680,26,0.985,0.996,5100,0.074,South Asia,Deep Learning
63,135,34,2100,41,0.932,0.984,2310,0.059,Middle East,Federated Learning
64,155,45,1362,188,0.902,0.968,1750,0.118,South Asia,Gradient Boosting
65,176,30,1095,79,0.895,0.973,1380,0.143,Africa,Mobile AI
66,88,17,2728,67,0.952,0.994,2900,0.031,Middle East,Blockchain AI
67,96,16,2110,28,0.961,0.992,2250,0.043,Middle East,Deep Learning
68,254,49,2220,257,0.918,0.978,2780,0.112,Americas,Random Forest
69,152,38,3682,248,0.927,0.990,4120,0.037,Americas,Deep Learning
70,116,30,991,113,0.927,0.971,1250,0.094,South Asia,Mobile AI
71,173,34,2448,105,0.940,0.986,2760,0.065,Americas,XAI
72,507,44,4515,64,0.924,0.990,5130,0.099,South Asia,Federated Learning
73,183,28,1071,98,0.881,0.974,1380,0.149,Africa,Mobile AI
74,156,25,2890,79,0.943,0.991,3250,0.048,Europe,Deep Learning
75,459,45,3200,416,0.932,0.986,4120,0.117,South Asia,Deep Learning
76,152,13,2888,67,0.973,0.996,3120,0.049,Asia,Deep Learning
77,119,11,4934,36,0.964,0.998,5200,0.023,Americas,XAI
78,259,50,2293,248,0.910,0.979,2850,0.172,South Asia,Edge AI
79,541,34,5027,98,0.951,0.993,5700,0.029,Europe,Federated Learning
80,204,13,2492,51,0.940,0.995,2760,0.074,South Asia,Deep Learning
81,1332,152,3918,8,0.985,0.963,5410,0.251,Middle East,Random Forest
82,108,26,1870,96,0.958,0.986,2100,0.052,Americas,XAI
83,67,25,639,69,0.900,0.962,800,0.084,Asia,Deep Learning
84,67,36,380,7,0.870,0.913,490,0.163,Africa,XAI
85,58,31,1109,82,0.920,0.973,1280,0.046,Europe,Ensemble
