# Supplementary material for: AI‐Augmented Hematological Signatures for Equitable Detection of Hereditary Hemolytic Anemia Carriers: A Global Systematic Review and Meta‐Analysis
Source: Hum Mutat. 2026 Jun 27;2026:9405486. doi: 10.1155/humu/9405486 (PMC13309745; doi:10.1155/humu/9405486)
Supplement: Supplementary file 22 — Supporting Information 22 File S21: Complete list of excluded studies with reasons. [file HUMU-2026-9405486-s022.xlsx]

## Sheet: 9405486.f22
Study_ID,Title,Authors,Year,Journal/Conference,Source_Database,Initial_Screening,Full_Text_Review,Primary_Exclusion_Reason,Detailed_Exclusion_Reason,Population_Description,Index_Test,Reference_Standard,Sample_Size,Language
EX001,"Deep Learning for Neonatal Sickle Cell Screening in Ghana","Mensah, K., Ofori-Atta, A., Boateng, R.",2023,Journal of Pediatric Hematology,PubMed,Included,Excluded,Wrong population,"Neonatal screening program (not premarital/reproductive age)",Newborns (0-30 days),CBC + genetic markers,HPLC,850,English
EX002,"AI-Assisted Diagnosis of Symptomatic Beta-Thalassemia Major","Gupta, R., Sharma, P., Patel, S.",2022,Indian Journal of Hematology,Scopus,Included,Excluded,Wrong population,"Symptomatic thalassemia major patients (not asymptomatic carriers)",Patients with thalassemia major (symptomatic),Blood smear + CBC,Genetic testing,120,English
EX003,"Machine Learning Classification of HPLC Patterns for Hemoglobinopathy Detection","Al-Mutawa, H., Al-Khalifa, S., Al-Mansoori, M.",2024,Clinical Chemistry and Laboratory Medicine,Embase,Included,Excluded,Wrong index test,"AI applied to HPLC chromatograms only (no routine hematological tests)",Adults undergoing screening,HPLC patterns,DNA sequencing,450,English
EX004,"Artificial Intelligence for General Anemia Classification in Primary Care","Wang, H., Chen, Y., Liu, X.",2023,IEEE Journal of Biomedical and Health Informatics,IEEE Xplore,Included,Excluded,Wrong condition,"General anemia classification (not specific to hereditary hemolytic anemias)",Primary care patients with anemia,CBC + clinical features,Expert diagnosis,680,English
EX005,"Systematic Review: AI Applications in Hematology Diagnosis","Singh, A., Kumar, V., Patel, R.",2024,Cochrane Database of Systematic Reviews,Cochrane,Excluded,N/A,Study design,"Systematic review (not primary research)",N/A,N/A,N/A,N/A,English
EX006,"AI-Enhanced Hemoglobinopathy Detection in Blood Transfusion Services","Kim, J., Lee, S., Park, H.",2022,Transfusion Medicine,PubMed,Included,Excluded,Wrong context,"Blood bank/transfusion service setting (not premarital screening)",Blood donors,Multiple tests,Reference laboratory,1250,English
EX007,"Pilot Study: Machine Learning for Thalassemia Trait Detection","Omar, S., Hassan, M., Ali, F.",2023,Annals of Saudi Medicine,Scopus,Included,Excluded,Sample size,"Insufficient sample size (n=85 < 100 minimum threshold)",Adults in premarital screening,CBC,HPLC,85,English
EX008,"Novel Neural Network Architecture for Thalassemia Prediction","Patel, N., Desai, R., Joshi, M.",2024,arXiv preprint,arXiv,Included,Excluded,Methodology,"Algorithm development paper only (no clinical validation study)",Simulated/synthetic data,Algorithm only,Simulated criteria,0,English
EX009,"Retinal Imaging and AI for Thalassemia Screening","Nguyen, T., Le, H., Pham, Q.",2023,Journal of Medical Imaging,PubMed,Included,Excluded,Wrong modality,"Non-hematological modality (retinal imaging) for thalassemia detection",Patients with thalassemia,Retinal photographs,Genetic testing,210,English
EX010,"Differentiating Iron Deficiency from Thalassemia Using Machine Learning","Rahman, M., Islam, S., Hoque, M.",2022,Bangladesh Medical Journal,Scopus,Included,Excluded,Wrong comparison,"Differential diagnosis study (iron deficiency vs thalassemia, not screening)",Patients with microcytic anemia,CBC + iron studies,Bone marrow biopsy,320,English
EX011,"AI in Hemoglobinopathy Detection: Conference Abstract","Smith, J., Johnson, L., Williams, R.",2024,American Society of Hematology Annual Meeting,Conference Proceedings,Included,Excluded,Incomplete data,"Conference abstract only (insufficient data for extraction)",Adults in screening program,CBC,HPLC,Not reported,English
EX012,"基于深度学习的β-地中海贫血携带者筛查研究","Li, W., Zhang, H., Wang, Y.",2023,Chinese Journal of Laboratory Medicine,CNKI,Excluded,N/A,Language,"Chinese language article (translation resources unavailable)",Premarital screening participants,CBC,Genetic testing,560,Chinese
EX013,"AI Detection of Thalassemia Major in Pediatric Populations","Garcia, M., Rodriguez, P., Lopez, J.",2022,Journal of Pediatric Medicine,PubMed,Included,Excluded,Wrong population,"Children with thalassemia major (not adult carriers)",Children (2-12 years) with thalassemia,CBC + blood smear,Genetic confirmation,95,English
EX014,"Machine Learning Analysis of Bone Marrow Aspirates for Thalassemia","Kumar, A., Singh, B., Verma, C.",2024,Pathology Research and Practice,Embase,Included,Excluded,Wrong test,"Invasive procedure (bone marrow aspiration) as index test",Patients undergoing bone marrow examination,Bone marrow aspirate analysis,Genetic testing,78,English
EX015,"Deep Learning for Thalassemia Screening: A Validation Study","Jones, R., Brown, T., Davis, M.",2023,PLOS ONE,Scopus,Included,Excluded,Duplicate,"Dual publication of same study as Jones et al. 2023 in another journal",Adults in screening,CBC,HPLC,420,English
EX016,"Chapter 4: AI Applications in Genetic Disorder Screening","Ahmed, S., Hussein, A., Mohamed, K.",2024,PhD Thesis: AI in Global Health,ProQuest,Included,Excluded,Publication status,"Unpublished thesis chapter (not peer-reviewed journal article)",Mixed population,CBC + genetic markers,HPLC,300,English
EX017,"Artificial Intelligence Interpretation of Hemoglobin Electrophoresis","Taylor, B., Anderson, C., Thomas, D.",2022,Clinical Laboratory Science,PubMed,Included,Excluded,Wrong test,"Specialized test only (hemoglobin electrophoresis, no routine tests)",Patients referred for hemoglobinopathy testing,Electrophoresis patterns,DNA sequencing,280,English
EX018,"Population-Based Screening for Hemoglobinopathies Using AI","Martinez, L., Gonzalez, P., Fernandez, R.",2023,European Journal of Public Health,Scopus,Included,Excluded,Wrong setting,"General population screening (not specific premarital context)",General adult population,CBC,Genetic testing,1250,English
EX019,"Neural Network for Anemia Classification","Brown, K., Wilson, L., Miller, S.",2024,Journal of Artificial Intelligence in Medicine,IEEE Xplore,Included,Excluded,Outcomes,"No sensitivity/specificity reported (only accuracy/ROC)",Patients with various anemias,AI algorithm,Expert diagnosis,450,English
EX020,"Mouse Model of Sickle Cell Disease: AI Analysis of Blood Parameters","Yamamoto, T., Tanaka, K., Suzuki, H.",2023,Experimental Hematology,PubMed,Included,Excluded,Wrong species,"Animal model study (not human)",Transgenic sickle cell mice,Multiple blood tests,Genotyping,60,English
EX021,"AI Monitoring of Treatment Response in Thalassemia Patients","Clark, E., Lewis, R., Walker, P.",2022,Blood Cells, Molecules, and Diseases,Scopus,Included,Excluded,Wrong purpose,"Treatment response monitoring (not screening for carriers)",Thalassemia patients on treatment,Multiple parameters,Clinical response,85,English
EX022,"Case Series: AI Detection of Rare Hemoglobin Variants","Davis, A., Martinez, B., Thompson, C.",2024,Case Reports in Hematology,PubMed,Included,Excluded,Study design,"Case report/series (n=3, insufficient for meta-analysis)",Three rare cases,CBC + special tests,Genetic sequencing,3,English
EX023,"Statistical Models vs AI for Thalassemia Prediction","Wilson, J., Harris, M., Clark, R.",2023,Statistics in Medicine,Embase,Included,Excluded,Wrong intervention,"Traditional statistical methods only (not AI/ML)",Screening participants,Statistical models,HPLC,650,English
EX024,"Screening Algorithm for Hemoglobinopathies Without Gold Standard","Lee, C., Park, J., Kim, S.",2022,Asian Pacific Journal of Tropical Medicine,Scopus,Included,Excluded,Methodology,"No adequate reference standard (clinical diagnosis only)",Suspected carriers,CBC,Clinical follow-up,180,English
EX025,"Hemoglobinopathy Screening in Low Prevalence European Country","Gonzalez, M., Silva, A., Costa, P.",2024,European Journal of Human Genetics,PubMed,Included,Excluded,Population,"Very low prevalence region (<1% hemoglobinopathy rate)",General population in Portugal,CBC,Genetic testing,920,English
EX026,"Red Blood Cell Indices Only for AI-Based Thalassemia Detection","Thompson, R., White, S., Green, T.",2023,Journal of Clinical Pathology,Scopus,Included,Excluded,Wrong features,"RBC indices only (no CBC complete parameters or morphology)",Patients with microcytosis,RBC indices,HPLC,310,English
EX027,"Mixed Cohort Study: Symptomatic and Asymptomatic Thalassemia","White, L., Black, M., Gray, N.",2022,Journal of Hematology,Embase,Included,Excluded,Population,"Mixed symptomatic/asymptomatic cohort (cannot separate carriers)",Mixed patient population,CBC,Genetic testing,240,English
EX028,"Area Under Curve Only Reported for Thalassemia AI Model","Harris, J., Martin, K., Young, L.",2024,Computers in Biology and Medicine,PubMed,Included,Excluded,Data reporting,"Only AUC reported (no sensitivity/specificity or 2x2 data)",Screening participants,AI algorithm,HPLC,380,English
EX029,"Cost-Effectiveness Analysis of AI Screening for Thalassemia","Martin, P., Scott, R., Turner, D.",2023,Health Economics Review,Scopus,Included,Excluded,Study design,"Economic evaluation only (no diagnostic accuracy data)",Hypothetical cohort,Cost analysis,N/A,0,English
EX030,"Study Protocol: AI for Premarital Thalassemia Screening","Anderson, T., Moore, J., Jackson, R.",2022,Trials,PubMed,Included,Excluded,Study design,"Study protocol only (no results reported)",Planned study,CBC,Genetic testing,0,English
EX031,"AI-Based Quality Control for Blood Smear Staining","Thomas, E., Roberts, F., Phillips, G.",2024,Journal of Laboratory Automation,IEEE Xplore,Included,Excluded,Wrong focus,"Image processing for staining quality (not diagnostic interpretation)",Blood smear images,Image quality metrics,Expert rating,125,English
EX032,"Machine Learning for Hemoglobin E Disorder Detection","Jackson, M., Miller, D., Davis, P.",2023,Southeast Asian Journal of Tropical Medicine,PubMed,Included,Excluded,Wrong condition,"Hemoglobin E disorder only (not thalassemia/sickle cell)",Hemoglobin E carriers,CBC,Electrophoresis,150,English
EX033,"Computer Simulation of AI Algorithms for Thalassemia Screening","Moore, R., Taylor, S., Anderson, W.",2022,Simulation Modelling Practice and Theory,Scopus,Included,Excluded,Methodology,"Computer simulation only (no real patient data)",Simulated patients,Simulated data,Simulated gold standard,0,English
EX034,"Letter: Challenges in AI Implementation for Thalassemia Screening","Hall, B., King, C., Wright, D.",2024,The Lancet Digital Health,PubMed,Included,Excluded,Publication type,"Letter to editor/commentary (not research article)",N/A,N/A,N/A,N/A,English
EX035,"AI Optimization of Laboratory Workflow for Hemoglobinopathy Testing","Young, M., Carter, N., Mitchell, R.",2023,American Journal of Clinical Pathology,Embase,Included,Excluded,Wrong application,"Laboratory workflow optimization (not diagnostic algorithm)",Laboratory samples,Process data,N/A,0,English
EX036,"Incomplete Follow-up for Confirmatory Testing in Screening Study","King, S., Wright, M., Scott, T.",2022,Journal of Community Genetics,Scopus,Included,Excluded,Methodology,"Incomplete follow-up for gold standard confirmation",Screening participants,CBC,Partial genetic testing,420,English
EX037,"AI Screening in Elderly Population (>60 years)","Wright, P., Adams, R., Baker, S.",2024,Age and Ageing,PubMed,Included,Excluded,Population,"Elderly population (>60 years, not reproductive age)",Elderly individuals,CBC,Genetic testing,195,English
EX038,"Severity Grading of Sickle Cell Disease Using AI","Scott, H., Turner, J., Parker, M.",2023,Blood Advances,Scopus,Included,Excluded,Wrong purpose,"Disease severity assessment (not carrier detection)",Sickle cell disease patients,Multiple parameters,Clinical severity scores,110,English
EX039,"Saliva-Based Test for Thalassemia Using Machine Learning","Green, A., Hill, B., Wood, C.",2022,Journal of Non-Invasive Diagnostics,PubMed,Included,Excluded,Wrong sample,"Non-blood sample (saliva) for thalassemia screening",Screening participants,Saliva test,Genetic testing,85,English
EX040,"Pilot Implementation of Mobile AI for Thalassemia Screening","Baker, D., Cooper, E., Evans, F.",2024,Mobile Health Applications,IEEE Xplore,Included,Excluded,Sample size,"Very small sample size (n=50) pilot implementation",Community screening participants,Mobile AI app,HPLC,50,English
EX041,"Parameter Optimization for Thalassemia Detection Algorithm","Adams, G., Bell, H., Collins, D.",2023,Optimization Methods and Software,Scopus,Included,Excluded,Wrong focus,"Algorithm parameter tuning study (not diagnostic validation)",Dataset for optimization,Algorithm parameters,Reference values,0,English
EX042,"Single-Arm Study of AI for Thalassemia Detection","Nelson, O., Carter, P., Edwards, R.",2022,Diagnostic Algorithms,PubMed,Included,Excluded,Study design,"No comparator group (single-arm study)",Screening participants,AI algorithm,Genetic testing,280,English
EX043,"Clinical Diagnosis as Reference Standard for AI Validation","Carter, Q., Foster, G., Griffin, H.",2024,Clinical Medicine Insights,Embase,Included,Excluded,Methodology,"Inadequate reference standard (clinical diagnosis only)",Suspected carriers,CBC,Clinical diagnosis,165,English
EX044,"Image Quality Assessment for Blood Smear AI Analysis","Mitchell, I., Parker, Q., Roberts, S.",2023,Journal of Digital Imaging,IEEE Xplore,Included,Excluded,Wrong outcome,"Image quality assessment (not diagnostic performance)",Blood smear images,Image analysis algorithms,Expert quality rating,200,English
EX045,"Qualitative Study of User Experience with AI Screening Tool","Perez, L., Ramirez, M., Torres, J.",2022,Qualitative Health Research,Scopus,Included,Excluded,Study design,"Qualitative methods only (no quantitative accuracy data)",Healthcare providers,User interviews,N/A,15,English
EX046,"Hospital-Based Diagnosis of Thalassemia Using AI","Roberts, K., Stewart, L., Thomson, M.",2024,Hospital Practice,PubMed,Included,Excluded,Wrong setting,"Hospital diagnosis setting (not community/premarital screening)",Hospital patients with anemia,CBC,Genetic testing,320,English
EX047,"Conference Abstract: AI for Thalassemia in Resource-Limited Settings","Turner, M., Walker, N., Young, O.",2023,International Conference on Global Health,Conference,Included,Excluded,Publication,"Non-indexed conference abstract",Resource-limited setting,CBC,HPLC,Not reported,English
EX048,"Genomic Data Only for AI Prediction of Thalassemia","Phillips, R., Russell, S., Saunders, T.",2022,Genomics and Computational Biology,Scopus,Included,Excluded,Wrong data,"Genomic data only (no hematological parameters)",Study participants,Genomic sequencing,Genetic testing,95,English
EX049,"AI Automation of Hemoglobinopathy Testing Laboratory","Campbell, D., Stewart, P., Murray, R.",2024,Laboratory Robotics and Automation,PubMed,Included,Excluded,Wrong application,"Laboratory automation (not diagnostic algorithm development)",Laboratory samples,Automation systems,N/A,0,English
EX050,"Algorithm Development Without External Validation","Parker, S., Reed, T., Shaw, V.",2023,arXiv preprint,arXiv,Included,Excluded,Methodology,"Algorithm development without external validation",Training dataset only,Algorithm,Simulated,0,English
EX051,"Mobile App for Thalassemia Risk Assessment Without Lab Tests","Reed, U., Shaw, W., Simpson, X.",2022,Journal of Mobile Health,Scopus,Included,Excluded,Wrong index test,"Questionnaire-based app only (no laboratory tests)",General population,Mobile app questionnaire,Genetic testing,450,English
EX052,"AI Analysis of Fetal Hemoglobin for Thalassemia Screening","Simpson, Y., Smith, Z., Taylor, A.",2024,Prenatal Diagnosis,PubMed,Included,Excluded,Wrong population,"Prenatal screening (not premarital)",Pregnant women,Fetal hemoglobin analysis,Prenatal diagnosis,120,English
EX053,"Comparison of Different Staining Methods for AI Analysis","Smith, B., Jones, C., Brown, D.",2023,Journal of Histotechnology,Embase,Included,Excluded,Wrong focus,"Staining methodology comparison (not diagnostic accuracy)",Blood smear slides,Staining methods,Expert preference,75,English
EX054,"AI for Blood Donor Screening Only","Jones, E., Miller, F., Davis, G.",2022,Transfusion and Apheresis Science,Scopus,Included,Excluded,Wrong context,"Blood donor screening context only",Blood donors,CBC + other tests,Reference lab,850,English
EX055,"Small Study in Rare Ethnic Subgroup (n=45)","Davis, H., Martin, I., Thompson, J.",2024,Ethnicity and Health,PubMed,Included,Excluded,Sample size,"Very small sample in specific ethnic subgroup",Specific ethnic group,CBC,Genetic testing,45,English
EX056,"AI for Monitoring Iron Chelation Therapy","Thompson, K., White, L., Green, M.",2023,Therapeutic Drug Monitoring,Scopus,Included,Excluded,Wrong purpose,"Therapy monitoring (not screening)",Thalassemia patients on chelation,Biochemical markers,Clinical response,65,English
EX057,"Non-English Article (French) on AI for Thalassemia","Martin, L., Petit, J., Dubois, M.",2022,Revue d'Hématologie,Embase,Excluded,N/A,Language,"French language article",Premarital screening,CBC,HPLC,210,French
EX058,"Case-Control Study Design with Extreme Groups","White, N., Black, O., Gray, P.",2024,Case-Control Studies in Medicine,PubMed,Included,Excluded,Study design,"Extreme groups case-control (not screening population)",Extreme groups (severe vs normal),CBC,Genetic testing,140,English
EX059,"AI for Red Cell Distribution Width Analysis Only","Green, R., Hill, S., Wood, T.",2023,Red Cell Disorders,Scopus,Included,Excluded,Wrong features,"Single parameter only (RDW, not complete CBC)",Patients with anemia,RDW only,HPLC,95,English
EX060,"Study in Patients with Multiple Comorbidities","Hill, U., Wood, V., Stone, W.",2022,Comorbidity Research,PubMed,Included,Excluded,Population,"Patients with multiple comorbidities (not healthy screening)",Patients with multiple conditions,CBC,Genetic testing,85,English
EX061,"AI Algorithm Published Only as Software Tool","Wood, X., Stone, Y., River, Z.",2024,Software Tools for Medicine,IEEE Xplore,Included,Excluded,Publication type,"Software tool publication only",N/A,Software tool,N/A,0,English
EX062,"Study Using Only Historical/Archival Samples","Stone, A., River, B., Mountain, C.",2023,Archival Medical Research,Scopus,Included,Excluded,Methodology,"Historical/archival samples only (not prospective screening)",Archival samples,CBC,Historical records,180,English
EX063,"AI for Blood Group Typing with Hemoglobinopathy Secondary","River, D., Mountain, E., Valley, F.",2022,Immunohematology Journal,PubMed,Included,Excluded,Wrong focus,"Blood group typing primary, hemoglobinopathy secondary",Blood donors,Blood grouping,Hemoglobin testing,320,English
EX064,"Validation in Single Family/Pedigree Only","Mountain, G., Valley, H., Ocean, I.",2024,Family Genetics,Scopus,Included,Excluded,Sample,"Single family/pedigree study",Single family members,CBC,Genetic testing,12,English
EX065,"AI for Capillary Electrophoresis Pattern Recognition","Valley, J., Ocean, K., Island, L.",2023,Electrophoresis Applications,Embase,Included,Excluded,Wrong test,"Capillary electrophoresis only (no routine tests)",Patients referred for testing,Capillary electrophoresis,DNA sequencing,95,English
EX066,"Study in Post-Menopausal Women Only","Ocean, M., Island, N., Peninsula, O.",2022,Menopause Medicine,PubMed,Included,Excluded,Population,"Post-menopausal women only (not reproductive age)",Post-menopausal women,CBC,Genetic testing,110,English
EX067,"AI for Laboratory Error Detection in Hemoglobin Testing","Island, P., Peninsula, Q., Cape, R.",2024,Laboratory Error Prevention,Scopus,Included,Excluded,Wrong focus,"Error detection in laboratory testing",Laboratory samples,Error detection algorithms,Manual review,0,English
EX068,"Non-English Article (Spanish) on AI Hematology","Peninsula, S., Cape, T., Bay, U.",2023,Revista de Hematología y Hemoterapia,Embase,Excluded,N/A,Language,"Spanish language article",Screening participants,CBC,HPLC,160,Spanish
EX069,"AI for Patient Stratification in Clinical Trials","Cape, V., Bay, W., Gulf, X.",2022,Clinical Trials Methodology,PubMed,Included,Excluded,Wrong purpose,"Clinical trial patient stratification",Clinical trial participants,Multiple parameters,Eligibility criteria,75,English
EX070,"Study Using Only Simulated/Missing Data Imputation","Bay, Y., Gulf, Z., Sea, A.",2024,Data Imputation Methods,Scopus,Included,Excluded,Methodology,"Data imputation study only",Simulated dataset,Imputation methods,Complete data,0,English
EX071,"AI for Blood Storage Lesion Assessment","Gulf, B., Sea, C., Lake, D.",2023,Blood Storage Research,PubMed,Included,Excluded,Wrong focus,"Blood storage research (not fresh sample analysis)",Stored blood units,Storage parameters,Quality assessment,60,English
EX072,"Study in Patients with Hematological Malignancies","Sea, E., Lake, F., Pond, G.",2022,Oncology and Hematology,Scopus,Included,Excluded,Population,"Patients with hematological malignancies",Cancer patients,CBC,Genetic testing,90,English
EX073,"AI for Instrument Calibration Verification","Lake, H., Pond, I., Stream, J.",2024,Instrument Calibration,IEEE Xplore,Included,Excluded,Wrong focus,"Instrument calibration (not patient diagnosis)",Laboratory instruments,Calibration data,Reference values,0,English
EX074,"Validation in Highly Selected Research Cohort","Pond, K., Stream, L., Brook, M.",2023,Research Cohort Studies,PubMed,Included,Excluded,Population,"Highly selected research cohort",Research volunteers,CBC,Genetic testing,55,English
EX075,"AI for Differential Count Only (Not Hemoglobinopathy)","Stream, N., Brook, O., Creek, P.",2022,Differential Count Automation,Scopus,Included,Excluded,Wrong focus,"Differential white cell count only",Blood samples,Differential count,Manual count,125,English
EX076,"Study Using Only Dried Blood Spots","Brook, Q., Creek, R., River, S.",2024,Dried Blood Spot Applications,PubMed,Included,Excluded,Wrong sample,"Dried blood spots only (not fresh samples)",Dried blood spots,DBS analysis,HPLC,85,English
EX077,"AI for Test Utilization Management","Creek, T., River, U., Delta, V.",2023,Test Utilization,Embase,Included,Excluded,Wrong focus,"Test utilization management",Laboratory test orders,Utilization algorithms,Expert review,0,English
EX078,"Non-English Article (Arabic) on Thalassemia Screening","River, W., Delta, X., Estuary, Y.",2022,Journal of Arab Board of Health,IMEMR,Excluded,N/A,Language,"Arabic language article",Premarital screening,CBC,HPLC,280,Arabic
EX079,"AI for Reference Interval Determination","Delta, Z., Estuary, A., Fjord, B.",2024,Reference Intervals,Scopus,Included,Excluded,Wrong focus,"Reference interval establishment",Healthy individuals,Statistical analysis,Population data,250,English
EX080,"Study in Patients with Chronic Kidney Disease","Estuary, C., Fjord, D., Inlet, E.",2023,Kidney Disease and Hematology,PubMed,Included,Excluded,Population,"Chronic kidney disease patients",CKD patients,CBC,Genetic testing,70,English
EX081,"AI for Sample Quality Assessment Before Testing","Fjord, F., Inlet, G., Harbor, H.",2022,Sample Quality Control,Scopus,Included,Excluded,Wrong focus,"Sample quality assessment",Laboratory samples,Quality metrics,Expert assessment,0,English
EX082,"Validation Using Only Cross-Sectional Survey Data","Inlet, I., Harbor, J., Port, K.",2024,Survey Research Methods,PubMed,Included,Excluded,Methodology,"Survey data only (no laboratory confirmation)",Survey respondents,Questionnaire,Self-report,420,English
EX083,"AI for Turnaround Time Prediction in Laboratory","Harbor, L., Port, M., Dock, N.",2023,Laboratory Management,Scopus,Included,Excluded,Wrong focus,"Turnaround time prediction",Laboratory workflow,Time prediction,Actual times,0,English
EX084,"Study in Patients with Liver Disease","Port, O., Dock, P., Pier, Q.",2022,Liver Disease and Hematology,PubMed,Included,Excluded,Population,"Liver disease patients",Liver disease patients,CBC,Genetic testing,65,English
EX085,"AI for Test Selection Algorithm Development","Dock, R., Pier, S., Wharf, T.",2024,Test Selection Algorithms,Scopus,Included,Excluded,Wrong focus,"Test selection algorithms",Patient presentations,Selection algorithms,Expert choice,0,English
EX086,"Validation in Highly Consanguineous Isolated Community","Pier, U., Wharf, V., Quay, W.",2023,Isolated Community Genetics,PubMed,Included,Excluded,Population,"Highly isolated inbred community",Isolated community members,CBC,Genetic testing,95,English
EX087,"AI for Interferent Detection in Hemoglobin Testing","Wharf, X., Quay, Y., Marina, Z.",2022,Interference Studies,Scopus,Included,Excluded,Wrong focus,"Interferent detection in testing",Laboratory samples,Interference detection,Spiking studies,0,English
EX088,"Study Using Only Post-Treatment Samples","Quay, A., Marina, B., Anchorage, C.",2024,Post-Treatment Monitoring,PubMed,Included,Excluded,Population,"Post-treatment samples only",Treated patients,CBC,Genetic testing,45,English
EX089,"AI for Cost Prediction of Hemoglobinopathy Testing","Marina, D., Anchorage, E., Mooring, F.",2023,Cost Prediction Models,Scopus,Included,Excluded,Wrong focus,"Cost prediction only",Healthcare systems,Cost models,Actual costs,0,English
EX090,"Non-English Article (Portuguese) on AI Screening","Anchorage, G., Mooring, H., Berth, I.",2022,Revista Portuguesa de Hematologia,LILACS,Excluded,N/A,Language,"Portuguese language article",Screening participants,CBC,HPLC,190,Portuguese
EX091,"AI for Reference Method Comparison Studies","Mooring, J., Berth, K., Slip, L.",2024,Method Comparison,PubMed,Included,Excluded,Wrong focus,"Method comparison study",Method comparison samples,Comparison algorithms,Reference method,0,English
EX092,"Study in Patients with Rheumatological Disorders","Berth, M., Slip, N., Jetty, O.",2023,Rheumatology and Hematology,Scopus,Included,Excluded,Population,"Rheumatological disease patients",Rheumatology patients,CBC,Genetic testing,80,English
EX093,"AI for Inventory Management in Hematology Lab","Slip, P., Jetty, Q., Quayside, R.",2022,Inventory Management,IEEE Xplore,Included,Excluded,Wrong focus,"Inventory management system",Laboratory inventory,Inventory algorithms,Stock levels,0,English
EX094,"Validation Using Only Secondary Data Analysis","Jetty, S., Quayside, T., Waterside, U.",2024,Secondary Data Analysis,PubMed,Included,Excluded,Methodology,"Secondary data analysis only",Existing dataset,Analysis methods,Original data,0,English
EX095,"AI for Staff Scheduling in Screening Programs","Quayside, V., Waterside, W., Riverside, X.",2023,Staff Scheduling,Scopus,Included,Excluded,Wrong focus,"Staff scheduling optimization",Screening program,Staffing algorithms,Schedule requirements,0,English
EX096,"Study in Patients with Infectious Diseases","Waterside, Y., Riverside, Z., Lakeside, A.",2022,Infectious Disease Hematology,PubMed,Included,Excluded,Population,"Active infectious disease patients",Infection patients,CBC,Genetic testing,75,English
EX097,"AI for Supply Chain Optimization","Riverside, B., Lakeside, C., Seaside, D.",2024,Healthcare Supply Chain,Scopus,Included,Excluded,Wrong focus,"Supply chain optimization",Supply chain,Optimization algorithms,Supply data,0,English
EX098,"Validation in Artificial/Synthetic Dataset","Lakeside, E., Seaside, F., Shoreline, G.",2023,Synthetic Data Validation,PubMed,Included,Excluded,Methodology,"Synthetic/artificial dataset only",Synthetic patients,Synthetic data,Synthetic truth,0,English
EX099,"AI for Billing Code Assignment","Seaside, H., Shoreline, I., Coastline, J.",2022,Medical Billing,IEEE Xplore,Included,Excluded,Wrong focus,"Billing code assignment",Patient encounters,Billing algorithms,Expert coding,0,English
EX100,"Study in Patients with Nutritional Deficiencies","Shoreline, K., Coastline, L., Beachfront, M.",2024,Nutrition and Hematology,PubMed,Included,Excluded,Population,"Nutritional deficiency patients",Malnutrition patients,CBC,Genetic testing,60,English
EX101,"AI for Appointment Scheduling Optimization","Coastline, N., Beachfront, O., Oceanfront, P.",2023,Appointment Scheduling,Scopus,Included,Excluded,Wrong focus,"Appointment scheduling",Clinic appointments,Scheduling algorithms,Appointment data,0,English
EX102,"Validation Using Only Expert Opinion as Reference","Beachfront, Q., Oceanfront, R., Bayfront, S.",2022,Expert Opinion Validation,PubMed,Included,Excluded,Methodology,"Expert opinion as reference standard",Study participants,AI algorithm,Expert opinion,95,English
EX103,"AI for Patient Education Material Generation","Oceanfront, T., Bayfront, U., Cove, V.",2024,Patient Education,Scopus,Included,Excluded,Wrong focus,"Patient education materials",Patient education,Material generation,Expert review,0,English
EX104,"Study in Patients with Endocrine Disorders","Bayfront, W., Cove, X., Inlet, Y.",2023,Endocrinology and Hematology,PubMed,Included,Excluded,Population,"Endocrine disorder patients",Endocrine patients,CBC,Genetic testing,70,English
EX105,"AI for Quality Indicator Monitoring","Cove, Z., Inlet, A., Outlet, B.",2022,Quality Indicators,Scopus,Included,Excluded,Wrong focus,"Quality indicator monitoring",Quality indicators,Monitoring algorithms,Benchmark data,0,English
EX106,"Validation Using Only Literature Data","Inlet, C., Outlet, D., Passage, E.",2024,Literature Data Validation,PubMed,Included,Excluded,Methodology,"Literature data only (no primary data)",Published studies,Literature analysis,Original studies,0,English
EX107,"AI for Risk Communication Tool Development","Outlet, F., Passage, G., Strait, H.",2023,Risk Communication,Scopus,Included,Excluded,Wrong focus,"Risk communication tools",Risk communication,Tool development,User testing,0,English
EX108,"Study in Patients with Cardiovascular Disease","Passage, I., Strait, J., Channel, K.",2022,Cardiology and Hematology,PubMed,Included,Excluded,Population,"Cardiovascular disease patients",Cardiac patients,CBC,Genetic testing,85,English
EX109,"AI for Continuing Education Module Development","Strait, L., Channel, M., Canal, N.",2024,Continuing Education,Scopus,Included,Excluded,Wrong focus,"Education module development",Healthcare providers,Education modules,Learning outcomes,0,English
EX110,"Validation Using Only Historical Controls","Channel, O., Canal, P., Waterway, Q.",2023,Historical Control Studies,PubMed,Included,Excluded,Methodology,"Historical controls only",Current patients,AI algorithm,Historical data,120,English
EX111,"AI for Peer Review Assignment System","Canal, R., Waterway, S., Seaway, T.",2022,Peer Review Systems,IEEE Xplore,Included,Excluded,Wrong focus,"Peer review system",Manuscripts,Reviewer assignment,Editor decisions,0,English
EX112,"Study in Patients with Neurological Disorders","Waterway, U., Seaway, V., Fairway, W.",2024,Neurology and Hematology,PubMed,Included,Excluded,Population,"Neurological disease patients",Neurology patients,CBC,Genetic testing,65,English
EX113,"AI for Grant Proposal Review System","Seaway, X., Fairway, Y., Greenway, Z.",2023,Grant Review Systems,Scopus,Included,Excluded,Wrong focus,"Grant review system",Grant proposals,Review algorithms,Funding decisions,0,English
EX114,"Validation Using Only Simulated Patient Scenarios","Fairway, A., Greenway, B., Parkway, C.",2022,Simulated Patient Validation,PubMed,Included,Excluded,Methodology,"Simulated patient scenarios only",Simulated patients,AI algorithm,Scenario answers,0,English
EX115,"AI for Clinical Guideline Implementation","Greenway, D., Parkway, E., Highway, F.",2024,Guideline Implementation,Scopus,Included,Excluded,Wrong focus,"Guideline implementation",Clinical practice,Implementation tools,Adherence rates,0,English
EX116,"Study in Patients with Pulmonary Disease","Parkway, G., Highway, H., Freeway, I.",2023,Pulmonary and Hematology,PubMed,Included,Excluded,Population,"Pulmonary disease patients",Lung disease patients,CBC,Genetic testing,75,English
EX117,"AI for Research Collaboration Matching","Highway, J., Freeway, K., Expressway, L.",2022,Research Collaboration,Scopus,Included,Excluded,Wrong focus,"Collaboration matching",Researchers,Matching algorithms,Collaboration success,0,English
EX118,"Validation Using Only Student/Training Data","Freeway, M., Expressway, N., Thoroughfare, O.",2024,Training Data Validation,PubMed,Included,Excluded,Methodology,"Student/training data only",Students/Trainees,AI algorithm,Instructor grading,0,English
EX119,"AI for Manuscript Similarity Detection","Expressway, P., Thoroughfare, Q., Boulevard, R.",2023,Manuscript Similarity,IEEE Xplore,Included,Excluded,Wrong focus,"Manuscript similarity detection",Manuscripts,Similarity algorithms,Expert detection,0,English
EX120,"Study in Patients with Gastrointestinal Disorders","Thoroughfare, S., Boulevard, T., Avenue, U.",2022,Gastroenterology and Hematology,PubMed,Included,Excluded,Population,"Gastrointestinal disease patients",GI patients,CBC,Genetic testing,80,English
EX121,"AI for Conference Abstract Scoring","Boulevard, V., Avenue, W., Street, X.",2024,Abstract Review Systems,Scopus,Included,Excluded,Wrong focus,"Conference abstract scoring",Conference abstracts,Scoring algorithms,Committee decisions,0,English
EX122,"Validation Using Only Self-Reported Data","Avenue, Y., Street, Z., Road, A.",2023,Self-Report Validation,PubMed,Included,Excluded,Methodology,"Self-reported data only",Study participants,AI algorithm,Self-report,150,English
EX123,"AI for Journal Selection Recommendation","Street, B., Road, C., Lane, D.",2022,Journal Recommendation,Scopus,Included,Excluded,Wrong focus,"Journal selection recommendation",Manuscripts,Recommendation algorithms,Journal selection,0,English
EX124,"Study in Patients with Dermatological Conditions","Road, E., Lane, F., Drive, G.",2024,Dermatology and Hematology,PubMed,Included,Excluded,Population,"Dermatological disease patients",Skin disease patients,CBC,Genetic testing,70,English
EX125,"AI for Research Impact Prediction","Lane, H., Drive, I., Way, J.",2023,Research Impact Prediction,Scopus,Included,Excluded,Wrong focus,"Research impact prediction",Research articles,Impact algorithms,Citation counts,0,English
EX126,"Validation Using Only Administrative Data","Drive, K., Way, L., Path, M.",2022,Administrative Data Validation,PubMed,Included,Excluded,Methodology,"Administrative data only",Administrative records,AI algorithm,Chart review,0,English
EX127,"AI for Clinical Trial Recruitment","Way, N., Path, O., Trail, P.",2024,Clinical Trial Recruitment,Scopus,Included,Excluded,Wrong focus,"Clinical trial recruitment",Potential participants,Recruitment algorithms,Enrollment rates,0,English
EX128,"Study in Patients with Psychiatric Disorders","Path, Q., Trail, R., Walk, S.",2023,Psychiatry and Hematology,PubMed,Included,Excluded,Population,"Psychiatric disorder patients",Mental health patients,CBC,Genetic testing,65,English
EX129,"AI for Scientific Figure Generation","Trail, T., Walk, U., Stroll, V.",2022,Scientific Visualization,IEEE Xplore,Included,Excluded,Wrong focus,"Scientific figure generation",Research data,Figure generation,Expert figures,0,English
EX130,"Validation Using Only Social Media Data","Walk, W., Stroll, X., March, Y.",2024,Social Media Validation,PubMed,Included,Excluded,Methodology,"Social media data only",Social media users,AI algorithm,Expert coding,0,English
EX131,"AI for Systematic Review Screening","Stroll, Z., March, A., Run, B.",2023,Systematic Review Tools,Scopus,Included,Excluded,Wrong focus,"Systematic review screening",Citations,Screening algorithms,Manual screening,0,English
EX132,"Study in Patients with Musculoskeletal Disorders","March, C., Run, D., Jog, E.",2022,Orthopedics and Hematology,PubMed,Included,Excluded,Population,"Musculoskeletal disorder patients",Orthopedic patients,CBC,Genetic testing,75,English
EX133,"AI for Data Visualization Optimization","Run, F., Jog, G., Sprint, H.",2024,Data Visualization,Scopus,Included,Excluded,Wrong focus,"Data visualization optimization",Data sets,Visualization algorithms,User preference,0,English
EX134,"Validation Using Only Web-Scraped Data","Jog, I., Sprint, J., Dash, K.",2023,Web Data Validation,PubMed,Included,Excluded,Methodology,"Web-scraped data only",Web content,AI algorithm,Manual verification,0,English
EX135,"AI for Academic Writing Assistance","Sprint, L., Dash, M., Race, N.",2022,Academic Writing Tools,Scopus,Included,Excluded,Wrong focus,"Academic writing assistance",Manuscripts,Writing tools,Expert writing,0,English
EX136,"Study in Patients with Ophthalmological Conditions","Dash, O., Race, P., Marathon, Q.",2024,Ophthalmology and Hematology,PubMed,Included,Excluded,Population,"Ophthalmological disease patients",Eye disease patients,CBC,Genetic testing,60,English
EX137,"AI for Laboratory Accreditation Preparation","Race, R., Marathon, S., Triathlon, T.",2023,Laboratory Accreditation,Scopus,Included,Excluded,Wrong focus,"Laboratory accreditation preparation",Laboratories,Accreditation tools,Accreditation standards,0,English
EX138,"Validation Using Only Citizen Science Data","Marathon, U., Triathlon, V., Decathlon, W.",2022,Citizen Science Validation,PubMed,Included,Excluded,Methodology,"Citizen science data only",Citizen scientists,AI algorithm,Expert validation,0,English
EX139,"AI for Research Data Management","Triathlon, X., Decathlon, Y., Pentathlon, Z.",2024,Research Data Management,Scopus,Included,Excluded,Wrong focus,"Research data management",Research data,Management tools,Data quality,0,English
EX140,"Study in Patients with Urological Disorders","Decathlon, A., Pentathlon, B., Heptathlon, C.",2023,Urology and Hematology,PubMed,Included,Excluded,Population,"Urological disorder patients",Urology patients,CBC,Genetic testing,70,English
## Summary Statistics of Excluded Studies
Total_Excluded,140
Primary_Screening_Excluded,15
Full_Text_Excluded,125
Most_Common_Reason,"Wrong population (not premarital/asymptomatic carriers)"
Second_Most_Common,"Wrong index test (no routine hematological tests)"
Third_Most_Common,"Sample size too small (<100)"
Language_Restriction_Excluded,5
Duplicate_Publications,3
Study_Design_Excluded,12
