# Supplementary material for: AI‐Augmented Hematological Signatures for Equitable Detection of Hereditary Hemolytic Anemia Carriers: A Global Systematic Review and Meta‐Analysis
Source: Hum Mutat. 2026 Jun 27;2026:9405486. doi: 10.1155/humu/9405486 (PMC13309745; doi:10.1155/humu/9405486)
Supplement: Supplementary file 23 — Supporting Information 23 File S22: Aggregated meta‐analysis data for key studies (File_S22_Main_Dataset.csv, File_S22_Data_Dictionary.csv, README_S22.txt, File_S22_R_Analysis_Script.R, and File_S22_Python_Analysis_Script.py). [file HUMU-2026-9405486-s030.zip]

Archive with 12 entries (11 files):
- file s22/File S22_Data_Dictionary.csv
- file s22/README S22.txt
- file s22/S22_1_Data Dictionary.docx
- file s22/S22_2_Main Dataset.docx
- file s22/S22_3_README.docx
- file s22/S22_4_Python_Analysis_Script.docx
- file s22/S22_4_Python_Analysis_Script.pdf
- file s22/S22_5_R_Analysis_Script.docx
- file s22/S22_5_R_Analysis_Script.pdf
- file s22/S22_6_Excel Formulas.docx
- file s22/S22_Main Dataset.csv
- file s22/
