# Supplementary material for: AI‐Augmented Hematological Signatures for Equitable Detection of Hereditary Hemolytic Anemia Carriers: A Global Systematic Review and Meta‐Analysis
Source: Hum Mutat. 2026 Jun 27;2026:9405486. doi: 10.1155/humu/9405486 (PMC13309745; doi:10.1155/humu/9405486)
Supplement: Supplementary file 23 — Supporting Information 23 File S22: Aggregated meta‐analysis data for key studies (File_S22_Main_Dataset.csv, File_S22_Data_Dictionary.csv, README_S22.txt, File_S22_R_Analysis_Script.R, and File_S22_Python_Analysis_Script.py). [file HUMU-2026-9405486-s030.zip › file s22/File S22_Data_Dictionary.csv]

Column_Name,Description,Data_Type,Allowed_Values,Notes
Study_ID,Unique study identifier,Integer,1-85,Sequential numbering
Authors,Primary authors of the study,String,Text,"Format: LastName et al."
Year,Publication year,Integer,2010-2025,Inclusive range
Country,Study location,String,Country names,As reported in study
Sample_Size,Number of participants,Integer,≥100,Minimum inclusion criteria
Prevalence,Carrier prevalence in sample,Decimal,0.0-1.0,Proportion of carriers
AI_Model,Type of AI algorithm,String,"Deep Learning, Random Forest, XAI, Ensemble, Federated Learning, Edge AI, Mobile CNN",Primary model category
Test_Combination,Laboratory tests used,String,"CBC only, CBC+Smear, CBC+RDW, CBC+HPLC, Fingerprick, Blood smear, CBC+HbElectro",Test inputs to AI
Sensitivity,True positive rate,Decimal,0.0-1.0,TP/(TP+FN)
Specificity,True negative rate,Decimal,0.0-1.0,TN/(TN+FP)
AUC,Area under ROC curve,Decimal,0.0-1.0,Overall diagnostic accuracy
TP,True positives,Integer,≥0,Correctly identified carriers
FP,False positives,Integer,≥0,Non-carriers incorrectly flagged
TN,True negatives,Integer,≥0,Correctly identified non-carriers
FN,False negatives,Integer,≥0,Carriers missed by AI
QUADAS2_Score,Methodological quality score,Integer,0-10,QUADAS-2 tool score
GRADE_Certainty,Certainty of evidence,String,"High, Moderate, Low, Very Low",GRADE assessment
Region,Geographic region,String,"Middle East, South Asia, Europe, Americas, Africa",Broad classification
Conflict_Zone,Study in conflict area,String,"Yes, No",Active conflict during study
Low_Resource,Resource-limited setting,String,"Yes, No",Based on WHO classification
Genomic_Variants,Primary variants studied,String,"Beta-thalassemia, HbSS/HbSC, HbE, Mixed",Dominant hemoglobin variants
Device_Cost_USD,Approximate device cost,Integer,100-500,US Dollars
Training_Time_Hours,Model training time,Numeric,1-48,Hours required
Inference_Time_Seconds,Time per prediction,Numeric,0.1-6.0,Seconds per sample
