# Supplementary material for: AI‐Augmented Hematological Signatures for Equitable Detection of Hereditary Hemolytic Anemia Carriers: A Global Systematic Review and Meta‐Analysis
Source: Hum Mutat. 2026 Jun 27;2026:9405486. doi: 10.1155/humu/9405486 (PMC13309745; doi:10.1155/humu/9405486)
Supplement: Supplementary file 23 — Supporting Information 23 File S22: Aggregated meta‐analysis data for key studies (File_S22_Main_Dataset.csv, File_S22_Data_Dictionary.csv, README_S22.txt, File_S22_R_Analysis_Script.R, and File_S22_Python_Analysis_Script.py). [file HUMU-2026-9405486-s030.zip › file s22/README S22.txt]

===============================================================================
FILE S22: AGGREGATED META-ANALYSIS DATA - COMPLETE ANALYSIS PACKAGE
===============================================================================

DESCRIPTION:
This package contains complete aggregated data and analysis tools for the
meta-analysis of AI-augmented HHA carrier detection across 85 studies
(133,498 participants, 2010-2025).

CONTENTS:
1. File_S22_Main_Dataset.csv          - Main dataset (85 studies)
2. File_S22_Data_Dictionary.csv       - Variable definitions
3. File_S22_R_Analysis_Script.R       - Complete R analysis script
4. File_S22_Python_Analysis_Script.py - Complete Python analysis script
5. File_S22_Excel_Formulas.txt        - Excel formulas for analysis
6. README_S22.txt                     - This file

VARIABLES INCLUDED:
- Study characteristics: ID, Authors, Year, Country, Sample_Size
- Performance metrics: Sensitivity, Specificity, AUC, TP, FP, TN, FN
- Methodological quality: QUADAS2_Score, GRADE_Certainty
- Contextual factors: Region, Conflict_Zone, Low_Resource
- Technical details: AI_Model, Test_Combination, Device_Cost_USD
- Genomic information: Genomic_Variants

HOW TO USE:

A. FOR R USERS:
   1. Install R and RStudio
   2. Open File_S22_R_Analysis_Script.R
   3. Set working directory to folder containing CSV files
   4. Run script: source("File_S22_R_Analysis_Script.R")
   5. All analyses and visualizations will be generated automatically

B. FOR PYTHON USERS:
   1. Install Python 3.8+ and required packages:
      pip install pandas numpy matplotlib seaborn scipy statsmodels
   2. Run: python File_S22_Python_Analysis_Script.py
   3. All outputs will be saved in current directory

C. FOR EXCEL USERS:
   1. Open new Excel workbook
   2. Import File_S22_Main_Dataset.csv to Sheet1 (rename to DATA)
   3. Copy formulas from File_S22_Excel_Formulas.txt to appropriate sheets
   4. Create pivot tables and charts as needed

D. FOR OTHER SOFTWARE (SPSS, Stata, SAS):
   1. Import File_S22_Main_Dataset.csv
   2. Use File_S22_Data_Dictionary.csv for variable definitions
   3. Apply appropriate meta-analysis procedures

ANALYSES INCLUDED:
1. Descriptive statistics
2. Subgroup analyses (Region, AI Model, GRADE certainty)
3. Meta-regression analysis
4. Sensitivity analyses
5. Algorithmic bias analysis (HbS/HbC variants)
6. Time trend analysis
7. Cost-effectiveness analysis
8. Publication bias assessment
9. Comprehensive visualizations

OUTPUT FILES GENERATED:
- Statistical results in CSV format
- Comprehensive text reports
- High-quality PNG visualizations
- R workspace file for reproducibility

REPRODUCIBILITY:
All analyses are fully reproducible. Random seeds are set (42 for R, 42 for Python).
Code includes complete documentation and error handling.

CITATION:
When using this dataset, please cite:
Ali NT, Abdullah RS, Mehdi MAH, et al. Aggregated meta-analysis data for
AI-augmented HHA carrier detection: A comprehensive dataset from 85 studies
(2010-2025). 2025. DOI: 10.17605/OSF.IO/C8FHW

CONTACT:
For questions or additional data requests:
Principal Investigator: Naif Taleb Ali
Email: n.taleb@ust.edu
Data Manager: Radfan Saleh Abdullah
Email: r.saleh@ust.edu

VERSION: 2.0
DATE: 15 December 2025
===============================================================================
