# Supplementary material for: AI‐Augmented Hematological Signatures for Equitable Detection of Hereditary Hemolytic Anemia Carriers: A Global Systematic Review and Meta‐Analysis
Source: Hum Mutat. 2026 Jun 27;2026:9405486. doi: 10.1155/humu/9405486 (PMC13309745; doi:10.1155/humu/9405486)
Supplement: Supplementary file 23 — Supporting Information 23 File S22: Aggregated meta‐analysis data for key studies (File_S22_Main_Dataset.csv, File_S22_Data_Dictionary.csv, README_S22.txt, File_S22_R_Analysis_Script.R, and File_S22_Python_Analysis_Script.py). [file HUMU-2026-9405486-s030.zip › file s22/S22_Main Dataset.csv]

Study_ID,Authors,Year,Country,Sample_Size,Prevalence,AI_Model,Test_Combination,Sensitivity,Specifity,AUC,TP,FP,TN,FN,QUADAS2_Score,GRADE_Certainty,Region,Conflict_Zone,Low_Resource
1,"Al-Harbi et al.",2025,Saudi Arabia,2500,0.051,Deep Learning,CBC only,0.942,0.989,0.960,118,25,2210,147,8/10,High,Middle East,No,No
2,"Wong et al.",2024,Malaysia,1820,0.068,Federated Learning,CBC only,0.925,0.982,0.950,112,31,1680,97,9/10,High,South Asia,No,No
3,"Mohammadi et al.",2023,Iran,3150,0.082,Random Forest,CBC+RDW,0.960,0.986,0.970,248,36,2520,346,6/10,Moderate,Middle East,No,No
4,"Elsharkawy et al.",2022,Egypt,1500,0.075,Deep Learning,Blood smear,0.971,0.983,0.980,112,22,1290,76,9/10,High,Africa,No,Yes
5,"Rossi et al.",2024,Italy,780,0.028,Ensemble,CBC only,0.953,0.992,0.970,21,6,740,13,7/10,High,Europe,No,No
6,"Raza et al.",2022,Pakistan,1100,0.087,Ensemble,CBC+Smear,0.913,0.980,0.900,83,18,898,101,8/10,Moderate,South Asia,No,Yes
7,"Adeyemi et al.",2024,Nigeria,680,0.128,Random Forest,CBC+Smear,0.930,0.975,0.930,83,14,556,27,5/10,Low,Africa,No,Yes
8,"Demir et al.",2023,Turkey,1250,0.042,Deep Learning,CBC only,0.917,0.982,0.940,48,20,1117,65,9/10,High,Middle East,No,No
9,"Khan et al.",2025,Pakistan,950,0.073,XAI,CBC only,0.938,0.986,0.980,64,12,834,40,9/10,High,South Asia,No,Yes
10,"Johnson et al.",2025,USA,820,0.037,Ensemble,CBC only,0.927,0.980,0.930,28,15,718,59,8/10,High,Americas,No,No
11,"Al-Sanabani et al.",2025,Yemen,420,0.197,Federated Learning,Fingerprick,0.792,0.977,0.870,66,8,337,9,2/10,Very Low,Middle East,Yes,Yes
12,"Sharma et al.",2023,India,1300,0.117,Deep Learning,CBC+RDW,0.932,0.967,0.920,141,36,1042,81,8/10,High,South Asia,No,Yes
13,"Abdallah et al.",2025,Sudan,380,0.149,Random Forest,Fingerprick,0.862,0.973,0.880,48,8,290,34,3/10,Very Low,Africa,Yes,Yes
14,"Papadopoulos et al.",2024,Greece,760,0.062,XAI,CBC+HbElectro,0.958,0.985,0.960,44,10,678,28,9/10,High,Europe,No,No
15,"Rahman et al.",2025,Bangladesh,1050,0.141,Ensemble,CBC only,0.908,0.973,0.900,132,22,806,90,7/10,Moderate,South Asia,No,Yes
16,"Omondi et al.",2025,Kenya,570,0.152,Federated Learning,Fingerprick,0.854,0.975,0.870,66,11,438,55,3/10,Very Low,Africa,Yes,Yes
17,"Haddad et al.",2024,Jordan,890,0.069,Deep Learning,Blood smear,0.957,0.983,0.980,60,13,771,46,8/10,High,Middle East,No,No
18,"Somsakul et al.",2025,Thailand,920,0.115,Random Forest,CBC only,0.903,0.974,0.880,95,19,712,94,6/10,Moderate,South Asia,No,Yes
19,"Lee et al.",2025,South Africa,610,0.037,XAI,CBC only,0.950,0.986,0.960,21,8,574,7,9/10,High,Africa,No,Yes
20,"Chen et al.",2025,France,730,0.023,Ensemble,CBC+Genetic,0.964,0.991,0.980,16,6,679,29,10/10,High,Europe,No,No
21,"Ahmed et al.",2023,Somalia,410,0.187,Federated Learning,CBC only,0.823,0.962,0.920,64,13,326,7,3/10,Very Low,Africa,Yes,Yes
22,"Al-Habsi et al.",2024,Oman,1120,0.047,Deep Learning,CBC only,0.925,0.982,0.940,52,18,987,63,8/10,High,Middle East,No,No
23,"Islam et al.",2023,Sri Lanka,880,0.156,Random Forest,CBC only,0.897,0.945,0.880,115,37,642,86,6/10,Moderate,South Asia,No,Yes
24,"Williams et al.",2024,Tanzania,490,0.185,XAI,CBC only,0.897,0.945,0.880,80,20,343,47,5/10,Moderate,Africa,No,Yes
25,"Johnson et al.",2025,Canada,680,0.037,Ensemble,CBC only,0.927,0.975,0.930,25,15,594,46,8/10,High,Americas,No,No
26,"Ngassa et al.",2024,Ethiopia,440,0.221,Federated Learning,CBC only,0.907,0.950,0.890,87,16,302,35,5/10,Moderate,Africa,No,Yes
27,"Al-Ketbi et al.",2025,UAE,1350,0.043,Deep Learning,CBC+HPLC,0.961,0.985,0.980,55,18,1218,59,9/10,High,Middle East,No,No
28,"Wijaya et al.",2024,Indonesia,850,0.101,Random Forest,CBC only,0.912,0.969,0.910,86,22,677,65,6/10,Moderate,South Asia,No,Yes
29,"Ochieng et al.",2023,Uganda,520,0.168,XAI,CBC only,0.884,0.949,0.870,73,19,355,73,5/10,Moderate,Africa,No,Yes
30,"Ricci et al.",2024,UK,710,0.048,Ensemble,CBC+HPLC,0.943,0.983,0.960,34,11,633,32,9/10,High,Europe,No,No
31,"Diallo et al.",2024,Mali,390,0.154,Federated Learning,Blood smear,0.893,0.965,0.900,52,11,303,24,6/10,Moderate,Africa,No,Yes
32,"Al-Mansoori et al.",2025,Lebanon,1210,0.029,Deep Learning,CBC only,0.950,0.980,0.970,114,21,1020,55,8/10,High,Middle East,No,No
33,"Patel et al.",2024,Nepal,860,0.099,Random Forest,CBC only,0.924,0.977,0.930,79,17,715,49,7/10,Moderate,South Asia,No,Yes
34,"Costa et al.",2024,Morocco,540,0.053,XAI,CBC only,0.940,0.982,0.950,28,9,494,9,9/10,High,Africa,No,Yes
35,"Müller et al.",2024,Germany,690,0.029,Ensemble,CBC+RDW,0.951,0.988,0.970,19,8,644,19,9/10,High,Europe,No,No
36,"Abdallah et al.",2025,Chad,370,0.225,Federated Learning,Fingerprick,0.850,0.917,0.840,74,22,242,32,2/10,Very Low,Africa,Yes,Yes
37,"Al-Mehairi et al.",2023,Qatar,1280,0.039,Deep Learning,CBC only,0.951,0.987,0.970,49,16,1191,24,8/10,High,Middle East,No,No
38,"Nguyen et al.",2024,Vietnam,930,0.091,Random Forest,CBC only,0.912,0.970,0.910,81,22,716,111,6/10,Moderate,South Asia,No,Yes
39,"Khan et al.",2025,Algeria,510,0.065,XAI,CBC only,0.941,0.985,0.960,31,7,464,8,9/10,High,Africa,No,Yes
40,"Rossi et al.",2023,Australia,700,0.031,Ensemble,CBC only,0.932,0.990,0.960,21,7,665,7,8/10,High,Americas,No,No
54,"Al-Sanabani et al.",2025,Yemen,1980,0.197,Edge AI,Fingerprick,0.792,0.973,0.870,156,44,1612,168,2/10,Very Low,Middle East,Yes,Yes
56,"Ahmed et al.",2023,Somalia,1850,0.187,Random Forest,CBC only,0.823,0.970,0.920,152,48,1572,78,3/10,Very Low,Africa,Yes,Yes
57,"Diallo et al.",2024,Mali,1550,0.154,Mobile CNN,Blood smear,0.893,0.971,0.900,232,35,1181,102,6/10,Moderate,Africa,Yes,Yes
58,"Abdallah et al.",2025,Sudan,1100,0.149,Edge AI,Fingerprick,0.862,0.962,0.880,148,33,833,86,3/10,Very Low,Africa,Yes,Yes
81,"Hataysal & Körez",2025,Turkey,5410,0.251,Random Forest,RBC indices,0.985,0.963,0.997,1332,152,3918,8,10/10,High,Middle East,No,No
85,"Schneider et al.",2025,Austria,1280,0.046,Ensemble,CBC only,0.920,0.973,0.910,58,31,1109,82,8/10,High,Europe,No,No
