# Supplementary material for: AI‐Augmented Hematological Signatures for Equitable Detection of Hereditary Hemolytic Anemia Carriers: A Global Systematic Review and Meta‐Analysis
Source: Hum Mutat. 2026 Jun 27;2026:9405486. doi: 10.1155/humu/9405486 (PMC13309745; doi:10.1155/humu/9405486)
Supplement: Supplementary file 24 — Supporting Information 24 File S23: Characteristics of included studies. [file HUMU-2026-9405486-s031.zip]

Archive with 3 entries (2 files):
- S23/File S23_AI_Augmented_HHA_Carrier_Detection_Studies_Matrix.docx
- S23/File S23_Characteristics of included studies.csv
- S23/
