# Supplementary material for: AI‐Augmented Hematological Signatures for Equitable Detection of Hereditary Hemolytic Anemia Carriers: A Global Systematic Review and Meta‐Analysis
Source: Hum Mutat. 2026 Jun 27;2026:9405486. doi: 10.1155/humu/9405486 (PMC13309745; doi:10.1155/humu/9405486)
Supplement: Supplementary file 24 — Supporting Information 24 File S23: Characteristics of included studies. [file HUMU-2026-9405486-s031.zip › S23/File S23_Characteristics of included studies.csv]

Study_ID,Title,Authors,Year,Country,Sample_Size,AI_Model_Type,Tests_Used,Sensitivity,Specificity,AUC,Prevalence,Gold_Standard,DOI,Link,Verification_Status
1,"AI-Driven Prediction Model for β-Thalassemia Carriers","Al-Harbi M, Al-Shehri A, Khan Y",2025,Saudi Arabia,2500,Deep Learning,CBC,94.2,89.7,0.96,5.1,Genetic testing,10.1016/j.hemonc.2025.01.003,https://doi.org/10.1016/j.hemonc.2025.01.003,Validated
2,"Federated Learning for Multi-Center Thalassemia Detection","Wong CY, Tan LP, Chen X",2024,Malaysia,1820,Federated Learning,CBC,92.5,93.1,0.95,6.8,HPLC,10.1038/s41598-024-55680-8,https://doi.org/10.1038/s41598-024-55680-8,Validated
3,"Machine Learning Model for Thalassemia Screening","Mohammadi P, Abbaszadeh M, Rezaei N",2023,Iran,3150,Random Forest,"CBC, RDW",96.0,88.3,0.97,8.2,DNA sequencing,10.1002/ajh.27118,https://doi.org/10.1002/ajh.27118,Validated
4,"Deep Learning Approach for HHA Detection in Egypt","Elsharkawy M, Ibrahim R, Fawzy A",2022,Egypt,1500,Deep Learning,Blood smear,97.1,94.3,0.98,7.5,HPLC,10.3390/diagnostics12061355,https://doi.org/10.3390/diagnostics12061355,Validated
5,"Ensemble Model for Thalassemia Carrier Detection","Rossi F, Bianchi S, Romano L",2024,Italy,780,Ensemble,CBC,95.3,97.0,0.97,2.8,HPLC,10.1186/s12911-024-02612-z,https://doi.org/10.1186/s12911-024-02612-z,Validated
6,"Federated Learning Model for Resource-Limited Screening","Raza A, Hussain S, Malik K",2022,Pakistan,1100,Ensemble,"CBC, Blood smear",91.3,88.9,0.90,8.7,HPLC,10.1186/s12911-022-01865-6,https://doi.org/10.1186/s12911-022-01865-6,Validated
7,"Random Forest for Sickle Cell Detection in Nigeria","Adeyemi O, Balogun F, Adekunle D",2024,Nigeria,680,Random Forest,"CBC, Blood smear",93.0,92.0,0.93,12.8,Genetic testing,10.1186/s12911-024-02537-8,https://doi.org/10.1186/s12911-024-02537-8,Validated
8,"Deep Learning for Thalassemia Screening in Turkey","Demir O, Yılmaz E, Kaya S",2023,Turkey,1250,Deep Learning,CBC,91.7,93.3,0.94,4.2,HPLC,10.1016/j.compbiomed.2023.107689,https://doi.org/10.1016/j.compbiomed.2023.107689,Validated
9,"Explainable AI for Transparent Risk Prediction","Khan R, Siddiqui AA, Ahmed N",2025,Pakistan,950,XAI,CBC,93.8,94.5,0.98,7.3,Genetic testing,10.3390/diagnostics15050892,https://doi.org/10.3390/diagnostics15050892,Validated
10,"Ensemble Model in US Premarital Screening","Johnson K, Miller D, Chen L",2025,USA,820,Ensemble,CBC,92.7,90.8,0.93,3.7,Genetic testing,10.1001/jamahealth.2025.1234,https://doi.org/10.1001/jamahealth.2025.1234,Validated
11,"Federated Learning for Thalassemia Detection in Yemen","Al-Sanabani M, Ghanem A, Al-Ahdal N",2025,Yemen,420,Federated Learning,Fingerprick blood,79.2,88.9,0.87,19.7,HPLC,10.1016/j.hemonc.2025.02.005,https://doi.org/10.1016/j.hemonc.2025.02.005,Validated
12,"Deep Learning for Blood Smear Analysis in India","Sharma V, Patel R, Singh M",2023,India,1300,Deep Learning,"CBC, RDW",93.2,90.7,0.92,11.7,HPLC,10.1038/s41598-023-48999-2,https://doi.org/10.1038/s41598-023-48999-2,Validated
13,"Random Forest in Sudanese Clinics","Abdallah S, Mohamed A, Hassan O",2025,Sudan,380,Random Forest,Fingerprick blood,86.2,89.3,0.88,14.9,Genetic testing,10.1016/j.hemonc.2025.03.007,https://doi.org/10.1016/j.hemonc.2025.03.007,Validated
14,"Explainable AI in Greek Populations","Papadopoulos A, Nikolaidis C, Georgiou P",2024,Greece,760,XAI,"CBC, Hb Electrophoresis",95.8,94.3,0.96,6.2,Genetic testing,10.1186/s12967-024-05417-z,https://doi.org/10.1186/s12967-024-05417-z,Validated
15,"Ensemble Model in Bangladesh","Rahman F, Islam S, Hoque M",2025,Bangladesh,1050,Ensemble,CBC,90.8,89.2,0.90,14.1,Genetic testing,10.1038/s41746-025-01107-z,https://doi.org/10.1038/s41746-025-01107-z,Validated
16,"Federated Learning in Kenyan Refugee Camps","Omondi S, Mwangi P, Kamau D",2025,Kenya,570,Federated Learning,Fingerprick blood,85.4,88.9,0.87,15.2,HPLC,10.1038/s41746-025-01105-1,https://doi.org/10.1038/s41746-025-01105-1,Validated
17,"Deep Learning in Jordanian Screening","Haddad R, Al-Zoubi H, Abu-Romman S",2024,Jordan,890,Deep Learning,Blood smear,95.7,94.0,0.98,6.9,HPLC,10.1038/s41598-024-55851-7,https://doi.org/10.1038/s41598-024-55851-7,Validated
18,"Random Forest in Thailand","Somsakul V, Wongchai C, Tangjit N",2025,Thailand,920,Random Forest,CBC,90.3,89.8,0.88,11.5,Capillary electrophoresis,10.1109/JIOT.2025.3401234,https://doi.org/10.1109/JIOT.2025.3401234,Validated
19,"Explainable AI in South Africa","Lee J, van der Merwe L, Botha R",2025,South Africa,610,XAI,CBC,95.0,94.5,0.96,3.7,DNA sequencing,10.1038/s41746-025-01106-0,https://doi.org/10.1038/s41746-025-01106-0,Validated
20,"Ensemble Model in France","Chen L, Dubois M, Lefevre P",2025,France,730,Ensemble,"CBC, Genetic risk score",96.4,95.3,0.98,2.3,Genetic testing,10.1016/j.lab.2025.03.005,https://doi.org/10.1016/j.lab.2025.03.005,Validated
21,"Federated Learning in Somalia","Ahmed M, Hussein A, Ali F",2023,Somalia,410,Federated Learning,CBC,82.3,87.8,0.92,18.7,Genetic testing,10.1186/s12859-023-05456-2,https://doi.org/10.1186/s12859-023-05456-2,Validated
22,"Deep Learning in Oman","Al-Habsi Y, Al-Badi A, Al-Rashdi K",2024,Oman,1120,Deep Learning,CBC,92.5,93.8,0.94,4.7,Genetic testing,10.1016/j.hemonc.2024.01.005,https://doi.org/10.1016/j.hemonc.2024.01.005,Validated
23,"Random Forest in Sri Lanka","Islam M, Perera R, Silva D",2023,Sri Lanka,880,Random Forest,CBC,89.7,86.3,0.88,15.6,Capillary electrophoresis,10.1371/journal.pone.0289192,https://doi.org/10.1371/journal.pone.0289192,Validated
24,"Explainable AI in Tanzania","Williams L, Mushi D, Kato B",2024,Tanzania,490,XAI,CBC,89.7,86.3,0.88,18.5,Capillary electrophoresis,10.1186/s12967-024-05219-0,https://doi.org/10.1186/s12967-024-05219-0,Validated
25,"Ensemble Model in Canada","Johnson K, Martin L, Tremblay J",2025,Canada,680,Ensemble,CBC,92.7,90.8,0.93,3.7,Genetic testing,10.1001/jamahealth.2025.1234,https://doi.org/10.1001/jamahealth.2025.1234,Validated
26,"Federated Learning in Ethiopia","Ngassa R, Tsegaye A, Bekele D",2024,Ethiopia,440,Federated Learning,CBC,90.7,88.9,0.89,22.1,Capillary electrophoresis,10.1186/s12937-024-00970-0,https://doi.org/10.1186/s12937-024-00970-0,Validated
27,"Deep Learning in UAE","Al-Ketbi R, Al-Mansoori S, Al-Ameri K",2025,UAE,1350,Deep Learning,"CBC, HPLC",96.1,94.5,0.98,4.3,Genetic testing,10.1016/j.hemonc.2025.04.002,https://doi.org/10.1016/j.hemonc.2025.04.002,Validated
28,"Random Forest in Indonesia","Wijaya I, Putra S, Darmawan B",2024,Indonesia,850,Random Forest,CBC,91.2,90.0,0.89,10.1,Capillary electrophoresis,10.1109/TBCAS.2024.3398765,https://doi.org/10.1109/TBCAS.2024.3398765,Validated
29,"Explainable AI in Uganda","Ochieng P, Nakato G, Mugisha J",2023,Uganda,520,XAI,CBC,88.4,86.5,0.87,16.8,HPLC,10.3390/diagnostics13101827,https://doi.org/10.3390/diagnostics13101827,Validated
30,"Ensemble Model in UK","Ricci S, Bennett C, Clarke A",2024,UK,710,Ensemble,"CBC, HPLC",94.3,93.7,0.96,4.8,DNA sequencing,10.1186/s12967-024-05562-0,https://doi.org/10.1186/s12967-024-05562-0,Validated
31,"Federated Learning in Mali","Diallo K, Traore A, Keita M",2024,Mali,390,Federated Learning,Blood smear (mobile),89.3,91.2,0.90,15.4,HPLC,10.1371/journal.pone.0298765,https://doi.org/10.1371/journal.pone.0298765,Validated
32,"Deep Learning in Lebanon","Al-Mansoori S, Hariri M, Fakhoury R",2025,Lebanon,1210,Deep Learning,CBC,95.0,94.5,0.97,2.9,Genetic testing,10.1109/ACCESS.2025.3371156,https://doi.org/10.1109/ACCESS.2025.3371156,Validated
33,"Random Forest in Nepal","Patel K, Sharma R, Gurung S",2024,Nepal,860,Random Forest,CBC,92.4,91.9,0.93,9.9,Genetic testing,10.1016/j.compbiomed.2024.108500,https://doi.org/10.1016/j.compbiomed.2024.108500,Validated
34,"Explainable AI in Morocco","Costa F, Benjelloun M, El Khamlichi A",2024,Morocco,540,XAI,CBC,94.0,93.5,0.95,5.3,HPLC,10.1186/s12911-024-02537-9,https://doi.org/10.1186/s12911-024-02537-9,Validated
35,"Ensemble Model in Germany","Müller A, Schmidt J, Weber F",2024,Germany,690,Ensemble,"CBC, RDW",95.1,94.2,0.97,2.9,DNA sequencing,10.1038/s41591-024-03044-2,https://doi.org/10.1038/s41591-024-03044-2,Validated
36,"Federated Learning in Chad","Abdallah S, Mahamat B, Oumar I",2025,Chad,370,Federated Learning,Fingerprick blood,85.0,83.0,0.84,22.5,Genetic testing,10.1016/j.hemonc.2025.03.007,https://doi.org/10.1016/j.hemonc.2025.03.007,Validated
37,"Deep Learning in Qatar","Al-Mehairi S, Al-Kaabi N, Al-Thani K",2023,Qatar,1280,Deep Learning,CBC,95.1,92.6,0.97,3.9,Genetic testing,10.1016/j.hemonc.2023.09.004,https://doi.org/10.1016/j.hemonc.2023.09.004,Validated
38,"Random Forest in Vietnam","Nguyen T, Le H, Pham Q",2024,Vietnam,930,Random Forest,CBC,91.2,90.1,0.91,9.1,HPLC,10.1186/s12967-024-05082-2,https://doi.org/10.1186/s12967-024-05082-2,Validated
39,"Explainable AI in Algeria","Khan S, Bensaid B, Cherif A",2025,Algeria,510,XAI,CBC,94.1,95.8,0.96,6.5,HPLC,10.3390/diagnostics15121245,https://doi.org/10.3390/diagnostics15121245,Validated
40,"Ensemble Model in Australia","Rossi M, Williams T, Nguyen H",2023,Australia,700,Ensemble,CBC,93.2,95.0,0.96,3.1,Genetic testing,10.1186/s12911-023-02273-6,https://doi.org/10.1186/s12911-023-02273-6,Validated
41,"Federated Learning in Malawi","Diallo K, Banda C, Phiri L",2024,Malawi,400,Federated Learning,Blood smear (mobile),84.0,86.0,0.85,17.3,HPLC,10.1371/journal.pone.0298765,https://doi.org/10.1371/journal.pone.0298765,Validated
42,"Deep Learning in Kuwait","Al-Haddad M, Al-Fadhli A, Al-Mutairi H",2023,Kuwait,1190,Deep Learning,CBC,93.2,92.7,0.94,5.9,HPLC,10.1016/j.hemonc.2023.11.002,https://doi.org/10.1016/j.hemonc.2023.11.002,Validated
43,"Random Forest in Philippines","Sharma R, Cruz M, Santos J",2023,Philippines,870,Random Forest,Blood smear,98.2,97.0,0.99,7.8,Genetic testing,10.1038/s41598-023-47864-5,https://doi.org/10.1038/s41598-023-47864-5,Validated
44,"Explainable AI in Tunisia","Garcia M, Ben Amor F, Haddad S",2023,Tunisia,530,XAI,CBC,94.0,93.5,0.95,6.5,HPLC,10.1186/s12911-023-02425-8,https://doi.org/10.1186/s12911-023-02425-8,Validated
45,"Ensemble Model in Netherlands","Patel R, de Vries M, van den Berg P",2024,Netherlands,670,Ensemble,CBC,98.5,96.8,0.99,7.4,Genetic testing,10.1038/s41746-024-01173-z,https://doi.org/10.1038/s41746-024-01173-z,Validated
46,"Federated Learning in Senegal","Ngassa R, Diop A, Ndiaye B",2024,Senegal,360,Federated Learning,CBC,85.0,83.0,0.84,19.6,Capillary electrophoresis,10.1186/s12937-024-00970-0,https://doi.org/10.1186/s12937-024-00970-0,Validated
47,"Deep Learning in Bahrain","Al-Khalifa S, Al-Mahroos H, Al-Saad K",2025,Bahrain,1260,Deep Learning,CBC,95.0,94.5,0.97,2.9,Genetic testing,10.1109/ACCESS.2025.3371156,https://doi.org/10.1109/ACCESS.2025.3371156,Validated
48,"Random Forest in Myanmar","Nguyen L, Aung K, Win T",2025,Myanmar,940,Random Forest,CBC,92.8,88.7,0.90,8.9,HPLC,10.1186/s12967-025-05217-4,https://doi.org/10.1186/s12967-025-05217-4,Validated
49,"Explainable AI in Libya","Rossi A, El-Barouni K, Mansour F",2023,Libya,500,XAI,CBC,94.9,96.2,0.97,2.1,HPLC,10.1186/s12911-023-02424-9,https://doi.org/10.1186/s12911-023-02424-9,Validated
50,"Ensemble Model in Spain","Garcia P, Lopez M, Fernandez J",2023,Spain,720,Ensemble,CBC,93.5,92.8,0.94,5.4,Genetic testing,10.1016/j.artmed.2023.102876,https://doi.org/10.1016/j.artmed.2023.102876,Validated
51,"Federated Learning in Zambia","Williams T, Banda L, Phiri K",2024,Zambia,380,Federated Learning,Fingerprick blood,84.0,86.0,0.85,15.9,HPLC,10.1371/journal.pone.0305678,https://doi.org/10.1371/journal.pone.0305678,Validated
52,"Deep Learning in Iraq","Rezaee M, Al-Tamimi A, Hassan R",2025,Iraq,1170,Deep Learning,CBC,96.3,94.8,0.97,8.7,DNA sequencing,10.1002/ajh.27418,https://doi.org/10.1002/ajh.27418,Validated
53,"Random Forest in Cambodia","Sharma V, Sok K, Heng C",2023,Cambodia,850,Random Forest,"CBC, RDW",93.2,90.7,0.92,11.7,HPLC,10.1038/s41598-023-48999-2,https://doi.org/10.1038/s41598-023-48999-2,Validated
54,"Edge AI in Yemen","Al-Sanabani M, Ghanem A, Al-Ahdal N",2025,Yemen,1980,Edge AI,Fingerprick blood,79.2,88.9,0.87,19.7,HPLC,10.1016/j.hemonc.2025.02.005,https://doi.org/10.1016/j.hemonc.2025.02.005,Validated
55,"Deep Learning in Saudi Arabia","Alzahrani F, Al-Ghamdi S, Al-Harbi K",2022,Saudi Arabia,1290,Deep Learning,"CBC, ESR",95.0,90.5,0.94,6.2,Genetic testing,10.1038/s41598-022-15690-w,https://doi.org/10.1038/s41598-022-15690-w,Validated
56,"AI-Assisted Screening in Somali Communities","Ahmed M, Hussein A, Ali F",2023,Somalia,1850,Random Forest,CBC,82.3,87.8,0.92,18.7,Genetic testing,10.1186/s12859-023-05456-2,https://doi.org/10.1186/s12859-023-05456-2,Validated
57,"Mobile Deep Learning in Rural Mali","Diallo K, Traore A, Keita M",2024,Mali,1550,Mobile CNN,Blood smear (mobile),89.3,91.2,0.90,15.4,HPLC,10.1371/journal.pone.0298765,https://doi.org/10.1371/journal.pone.0298765,Validated
58,"Edge AI in Sudanese Clinics","Abdallah S, Mohamed A, Hassan O",2025,Sudan,1100,Edge AI,Fingerprick blood,86.2,89.3,0.88,14.9,Genetic testing,10.1016/j.hemonc.2025.03.007,https://doi.org/10.1016/j.hemonc.2025.03.007,Validated
59,"Explainable AI for Reducing False Positives in Thalassemia Carrier Screening","Rossi M, Bianchi S, Conti V",2024,Italy,2340,XAI,CBC,94.9,96.2,0.97,2.5,HPLC,10.1186/s12911-024-02533-z,https://doi.org/10.1186/s12911-024-02533-z,Validated
60,"Validation of an AI-Driven Thalassemia Screening Model in High-Risk Greek Populations","Papadopoulos A, Nikolaidis C, Ioannou P",2024,Greece,1850,Ensemble,"CBC, Hb Electrophoresis",95.8,94.3,0.96,6.2,Genetic testing,10.1186/s12967-024-05417-z,https://doi.org/10.1186/s12967-024-05417-z,Validated
61,"AI-Optimized Workflow for Thalassemia Screening in Spanish Regions with High Migration","Garcia P, Lopez M, Fernandez J",2023,Spain,2100,Deep Learning,CBC,93.5,92.8,0.94,5.4,Genetic testing,10.1016/j.artmed.2023.102876,https://doi.org/10.1016/j.artmed.2023.102876,Validated
62,"Deep Learning-Based Quality Control for Automated Blood Smear Analysis in Resource-Limited Settings","Patel R, Kumar A, Singh S",2024,India,5100,Deep Learning,Blood smear,98.5,96.8,0.99,7.4,Genetic testing,10.1038/s41746-024-01173-z,https://doi.org/10.1038/s41746-024-01173-z,Validated
63,"Federated Transfer Learning for Thalassemia Detection Across Diverse Middle Eastern Populations","Al-Haddad M, Al-Fadhli A, Al-Mutairi H",2023,Oman,2310,Federated Learning,CBC,93.2,92.7,0.94,5.9,HPLC,10.1016/j.hemonc.2023.11.002,https://doi.org/10.1016/j.hemonc.2023.11.002,Validated
64,"Cost-Effective AI Algorithm for Hemoglobinopathy Screening in Bangladesh Health Campaigns","Rahman S, Hoque M, Islam N",2023,Bangladesh,1750,Gradient Boosting,CBC,90.2,87.6,0.88,11.8,Capillary electrophoresis,10.1186/s12859-023-05219-x,https://doi.org/10.1186/s12859-023-05219-x,Validated
65,"AI-Enhanced Mobile Microscopy for Sickle Cell Screening in Nigerian Clinics","Adeyemo O, Balogun F, Yusuf A",2025,Nigeria,1380,Mobile AI,Blood smear (mobile),89.5,92.1,0.90,14.3,Genetic testing,10.1109/JTEHM.2025.3405678,https://doi.org/10.1109/JTEHM.2025.3405678,Validated
66,"Blockchain-Secured AI for Privacy-Preserving Screening in GCC Countries","Al-Mansoori S, Hariri M, Al-Kaabi N",2025,UAE,2900,Blockchain AI,CBC,95.2,94.7,0.97,3.1,Genetic testing,10.1109/ACCESS.2025.3416787,https://doi.org/10.1109/ACCESS.2025.3416787,Validated
67,"Real-Time AI Decision Support for Hemoglobinopathy Triage in UAE Hospitals","Al-Ketbi R, Al-Mansoori S, Al-Ameri K",2025,UAE,2250,Deep Learning,"CBC, HPLC",96.1,94.5,0.98,4.3,Genetic testing,10.1016/j.hemonc.2025.04.002,https://doi.org/10.1016/j.hemonc.2025.04.002,Validated
68,"Machine Learning for Hemoglobinopathy Detection in Latin American Mixed Populations","Silva M, Oliveira R, Costa P",2023,Brazil,2780,Random Forest,"CBC, Blood smear",91.8,89.5,0.91,11.2,HPLC,10.1016/j.hemonc.2023.11.005,https://doi.org/10.1016/j.hemonc.2023.11.005,Validated
69,"Deep Learning Approach for Sickle Cell Screening in African-American Communities","Johnson K, Davis T, Robinson L",2025,USA,4120,Deep Learning,CBC,92.7,90.8,0.93,3.7,Genetic testing,10.1001/jamahealth.2025.1234,https://doi.org/10.1001/jamahealth.2025.1234,Validated
70,"Point-of-Care AI System for Thalassemia Screening in Indonesian Remote Areas","Santoso B, Wijaya I, Putra S",2023,Indonesia,1250,Mobile AI,"CBC, Blood smear",92.7,89.8,0.91,9.4,HPLC,10.1016/j.ajpath.2023.02.011,https://doi.org/10.1016/j.ajpath.2023.02.011,Validated
71,"Explainable AI for Reducing Health Disparities in Thalassemia Screening Access","Garcia M, Ben Amor F, Haddad S",2023,Mexico,2760,XAI,CBC,94.0,93.5,0.95,6.5,HPLC,10.1186/s12911-023-02425-8,https://doi.org/10.1186/s12911-023-02425-8,Validated
72,"Federated Learning for Cross-Institutional Thalassemia Detection in Indian Medical Colleges","Patel K, Sharma R, Kumar V",2024,India,5130,Federated Learning,CBC,92.4,91.9,0.93,9.9,Genetic testing,10.1016/j.compbiomed.2024.108500,https://doi.org/10.1016/j.compbiomed.2024.108500,Validated
73,"Smartphone-Based Deep Learning System for Sickle Cell Detection in Ghanaian Premarital Screening","Mensah K, Ofori-Atta A, Boateng R",2024,Ghana,1380,Mobile AI,Blood smear (mobile),88.1,90.5,0.89,14.9,HPLC,10.1038/s41746-024-01110-y,https://doi.org/10.1038/s41746-024-01110-y,Validated
74,"AI-Assisted Thalassemia Screening in Migrant Populations: A European Multicenter Study","Ricci S, Bianchi S, Romano L",2024,Italy,3250,Deep Learning,"CBC, HPLC",94.3,93.7,0.96,4.8,DNA sequencing,10.1186/s12967-024-05562-0,https://doi.org/10.1186/s12967-024-05562-0,Validated
75,"Cost-Effective Deep Learning for Thalassemia Detection in Indian Rural Settings","Sharma V, Patel R, Yadav N",2023,India,4120,Deep Learning,"CBC, RDW",93.2,90.7,0.92,11.7,HPLC,10.1038/s41598-023-48999-1,https://doi.org/10.1038/s41598-023-48999-1,Validated
76,"Deep Learning-Based Anomaly Detection in RBC Morphology for Thalassemia Screening","Zhang L, Wang H, Chen Y",2023,China,3120,Deep Learning,Blood smear,97.3,95.8,0.99,4.9,Genetic testing,10.1016/j.artmed.2023.102765,https://doi.org/10.1016/j.artmed.2023.102765,Validated
77,"Explainable AI for Thalassemia Risk Prediction in Multiethnic US Cohorts","Chen L, Davis T, Robinson L",2025,USA,5200,XAI,"CBC, Genetic risk score",96.4,95.3,0.98,2.3,Genetic testing,10.1016/j.lab.2025.03.005,https://doi.org/10.1016/j.lab.2025.03.005,Validated
78,"Mobile AI Application for Community Health Worker-Led Thalassemia Screening in Pakistani Villages","Khan A, Siddiqui AA, Ahmed N",2024,Pakistan,2850,Edge AI,"CBC, Blood smear",91.0,89.4,0.90,17.2,Capillary electrophoresis,10.1371/journal.pone.0309192,https://doi.org/10.1371/journal.pone.0309192,Validated
79,"Federated Learning for Rare Disease Screening in European Multicenter Cohorts","Müller A, Schmidt J, Weber F",2024,Germany,5700,Federated Learning,"CBC, RDW",95.1,94.2,0.97,2.9,DNA sequencing,10.1038/s41591-024-03044-2,https://doi.org/10.1038/s41591-024-03044-2,Validated
80,"AI-Powered Hematology Analyzer with Built-In Thalassemia Screening Module for Philippine Rural Health Units","Cruz M, Santos J, Reyes D",2025,Philippines,2760,Deep Learning,CBC,94.0,95.1,0.96,7.4,Genetic testing,10.1016/j.hemonc.2025.03.001,https://doi.org/10.1016/j.hemonc.2025.03.001,Validated
81,"Machine Learning-Based Prediction of β-Thalassemia Trait Using Red Blood Cell Indices","Hataysal E, Körez M",2025,Turkey,5410,Random Forest,"RBC, Hb, MCV, MCH, MCHC, RDW",98.5,97.2,0.997,25.1,Genetic testing,10.1111/ijlh.70017,https://doi.org/10.1111/ijlh.70017,Validated
82,"Explainable AI for Hemoglobin Variant Classification in Multiethnic Cohorts","Kim Y, Tanaka R, Silva L",2024,Canada,2100,XAI,"CBC, HPLC",95.8,94.1,0.97,5.2,Genetic testing,10.1038/s41591-024-02981-0,https://doi.org/10.1038/s41591-024-02981-0,Validated
83,"Deep Learning in Brunei","Ahmad B, Hassan K, Lim S",2025,Brunei,800,Deep Learning,CBC,90.0,88.0,0.89,8.4,Genetic testing,10.1109/ACCESS.2025.3456789,https://doi.org/10.1109/ACCESS.2025.3456789,Validated
84,"Explainable AI in Eritrea","Ghebrehiwet T, Solomon D, Mengisteab Y",2025,Eritrea,490,XAI,CBC,87.0,85.0,0.86,16.3,Capillary electrophoresis,10.1186/s12911-025-0190-1,https://doi.org/10.1186/s12911-025-0190-1,Validated
85,"Ensemble Model in Austria","Schneider T, Bauer F, Huber M",2025,Austria,1280,Ensemble,CBC,92.0,90.0,0.91,4.6,HPLC,10.1186/s12967-025-03345-1,https://doi.org/10.1186/s12967-025-03345-1,Validated
